# Supplementary material for: Investigating the human jejunal microbiota
Source: Sci Rep. 2022 Jan 31;12:1682. doi: 10.1038/s41598-022-05723-9 (PMC8803847; doi:10.1038/s41598-022-05723-9)
Supplement: Supplementary file 2 — Supplementary Table S2. [file 41598_2022_5723_MOESM2_ESM.xlsx]

## Sheet: Jejunum species alphabetical
Phylum	Class	Order	Family	Genus	Species	Percent of 60 patients	Number of samples	Average	Median
					(result below cutoff)	98.3333	59	22.1462	13.9168
Firmicutes	Bacilli	Lactobacillales	Aerococcaceae	Abiotrophia	Abiotrophia defectiva	13.3333	6	2.47386	0.172681
Actinobacteria	Actinobacteria	Actinomycetales	Propionibacteriaceae	Acidipropionibacterium	Acidipropionibacterium acidifaciens	5	2	0.675369	0.675369
Proteobacteria	Betaproteobacteria	Burkholderiales	Comamonadaceae	Acidovorax	Acidovorax	10	5	5.13394	5.12353
Proteobacteria	Gammaproteobacteria	Pseudomonadales	Moraxellaceae	Acinetobacter	Acinetobacter junii	23.3333	10	28.1538	18.7287
Proteobacteria	Gammaproteobacteria	Pseudomonadales	Moraxellaceae	Acinetobacter	Acinetobacter tjernbergiae / parvus	6.66667	3	6.8665	1.64751
Proteobacteria	Gammaproteobacteria	Pseudomonadales	Moraxellaceae	Acinetobacter	Acinetobacter towneri	5	2	30.3227	30.3227
Actinobacteria	Actinobacteria	Actinomycetales	Actinomycetaceae	Actinomyces	Actinomyces gerencseriae	10	5	0.169266	0.136607
Actinobacteria	Actinobacteria	Actinomycetales	Actinomycetaceae	Actinomyces	Actinomyces graevenitzii	40	14	2.30442	1.59827
Actinobacteria	Actinobacteria	Actinomycetales	Actinomycetaceae	Actinomyces	Actinomyces meyeri	5	2	1.11839	1.11839
Actinobacteria	Actinobacteria	Actinomycetales	Actinomycetaceae	Actinomyces	Actinomyces naeslundi group / A. oris / HMT-175 / HMT-171 / HMT-169	23.3333	10	1.7359	0.363625
Firmicutes	Bacilli	Lactobacillales	Aerococcaceae	Aerococcus	Aerococcus urinaeequi / viridans	5	2	7.30841	7.30841
Proteobacteria	Gammaproteobactera	Pasteurellales	Pasteurellaceae	Aggregatibacter	Aggregatibacter segnis	5	2	1.59799	1.59799
Proteobacteria	Gammaproteobactera	Pasteurellales	Pasteurellaceae	Aggregatibacter	Aggregatibacter sp. (HMT-458)	5	2	1.9788	1.9788
Verrucomicrobia	Verrucomicrobiae	Verrucomicrobiales	Akkermansiaceae	Akkermansia	Akkermansia muciniphila	6.66667	3	0.425966	0.487898
Bacteroidetes	Bacteroidetes	Bacteroidales	Prevotellaceae	Alloprevotella	Alloprevotella rava	5	2	11.0737	11.0737
Bacteroidetes	Bacteroidetes	Bacteroidales	Prevotellaceae	Alloprevotella	Alloprevotella sp. (HMT-308)	6.66667	3	2.40128	0.796274
Actinobacteria	Actinobacteria	Bidobacteriales		Alloscardovia	Alloscardovia omnicolens	5	2	0.331389	0.331389
Firmicutes	Clostridia	Clostridiales		Anaerococcus	Anaerococcus hydrogenalis / rubeinfantis / vaginalis	3.33333	2	14.9696	14.9696
Firmicutes	Clostridia	Clostridiales		Anaerococcus	Anaerococcus prevotii / tetradius (A. merasmi)	10	5	11.0767	7.72335
Firmicutes	Clostridia	Clostridiales		Anaerococcus	Anaerococcus provencensis	11.6667	6	13.492	10.4825
Actinobacteria	Actinobacteria	Coriobacteriales	Atopobiaceae	Atopobium	Atopobium parvulum	28.3333	17	4.31412	1.80124
Actinobacteria	Coriobacteria	Coriobacteriales	Coriobacteriaceae	Atopobium	Atopobium rimae	3.33333	2	20.579	20.579
Firmicutes	Bacilli	Bacillales	Bacillaceae	Bacillus	Bacillus cerus group	3.33333	1	18.665	18.665
Firmicutes	Bacilli	Bacillales	Bacillaceae	Bacillus	Bacillus circulans	3.33333	2	10.2674	10.2674
Bacteroidetes	Bacteroidia	Bacteroidales	Bacteroidaceae	Bacteroides	Bacteroides caccae	8.33333	4	2.1955	1.561
Bacteroidetes	Bacteroidia	Bacteroidales	Bacteroidaceae	Bacteroides	Bacteroides cellulosilyticus	3.33333	2	0.59	0.59
Bacteroidetes	Bacteroidia	Bacteroidales	Bacteroidaceae	Bacteroides	Bacteroides coprocola	10	5	2.89605	0.77
Bacteroidetes	Bacteroidia	Bacteroidales	Bacteroidaceae	Bacteroides	Bacteroides dorei	3.33333	2	1.13	1.13
Bacteroidetes	Bacteroidia	Bacteroidales	Bacteroidaceae	Bacteroides	Bacteroides fragilis	6.66667	3	0.543333	0.24
Bacteroidetes	Bacteroidia	Bacteroidales	Bacteroidaceae	Bacteroides	Bacteroides ovatus	3.33333	2	0.645	0.645
Bacteroidetes	Bacteroidia	Bacteroidales	Bacteroidaceae	Bacteroides	Bacteroides plebeius	3.33333	2	0.86	0.86
Bacteroidetes	Bacteroidia	Bacteroidales	Bacteroidaceae	Bacteroides	Bacteroides salyersiae	6.66667	3	0.281363	0.254089
Bacteroidetes	Bacteroidia	Bacteroidales	Bacteroidaceae	Bacteroides	Bacteroides stercoris	6.66667	3	0.61	0.41
Bacteroidetes	Bacteroidia	Bacteroidales	Bacteroidaceae	Bacteroides	Bacteroides uniformis	6.66667	3	0.73	0.3
Bacteroidetes	Bacteroidia	Bacteroidales	Bacteroidaceae	Bacteroides	Bacteroides vulgatus	3.33333	2	1.925	1.925
Bacteroidetes	Bacteroidia	Bacteroidales	Bacteroidaceae	Bacteroides	Bacteroides xylanisolvens	3.33333	2	2.505	2.505
Bacteroidetes	Bacteroidia	Bacteroidales	Porphyromonadaceae	Barnesiella	Barnesiella	8.33333	4	0.379652	0.324304
Actinobacteria	Actinobacteria	Bifidobacteriales	Bifidobacteriaceae	Bifidobacterium	Bifidobacterium adolescentis / faecale	8.33333	4	0.264004	0.213009
Actinobacteria	Actinobacteria	Bifidobacteriales	Bifidobacteriaceae	Bifidobacterium	Bifidobacterium longum	8.33333	4	2.26853	2.73
Proteobacteria		Desulfovibrionales	Desulfovibrionaceae	Bilophila	Bilophila wadsworthia	3.33333	2	0.24	0.24
Firmicutes	Clostridia	Clostridiales	Lachnospiraceae	Blautia	Blautia	10	5	4.27519	1.79
Firmicutes	Clostridia	Clostridiales	Lachnospiraceae	Blautia	Blautia caecimuris	3.33333	2	1.51294	1.51294
Firmicutes	Clostridia	Clostridiales	Lachnospiraceae	Blautia	Blautia faecis	6.66667	3	0.408123	0.35
Firmicutes	Clostridia	Clostridiales	Lachnospiraceae	Blautia	Blautia wexlerae	5	3	3.55436	1.68
Proteobacteria	Alphaproteobacteria	Rhizobiales	Bradyrhizobiaceae	Bradyrhizobium	Bradyrhizobium	3.33333	2	5.095	5.095
Actinobacteria	Actinobacteria	Actinomycetales	Promicromonosporaceae	Brevibacterium	Brevibacterium luteolum (B. otitidis)	5	3	10.266	9.39156
Proteobacteria	Alphaproteobacteria	Caulobacterales	Caulobacteriaceae	Brevundimonas	Brevundimonas albigilva/vesicularis (B. intermedia/poindexterae/aurantica)	16.6667	8	10.8362	5.36
Proteobacteria	Alphaproteobacteria	Caulobacterales	Caulobacteriaceae	Brevundimonas	Brevundimonas halotolerans	5	3	19.1609	13.3218
Firmicutes	Erysipelotrichia	Erysipelotrichales	Erysipelotrichidae	Bulleidia	Bulleidia extructa	3.33333	2	0.384853	0.359706
Proteobacteria	Betaproteobacteria	Burkolderiales	Burkholderiaceae	Burkholderia	Burkholderia cepacia complex (B. anthina / arboria / lata / cenocepacia / cepacia / lata / territorii / vietnamiensis)	3.33333	2	16.4127	16.4127
Proteobacteria	Epsilonbacteria	Campylobacterales	Campylobacteraceae	Campylobacter	Campylobacter concisus (C. mucosalis)	5	3	1.48854	0.66
Firmicutes	Clostridia	Clostridiales	Lachnospiraceae	Catonella	Catonella morbi	16.6667	7	3.9521	0.541087
Proteobacteria	Alphaproteobacteria	Caulobacterales	Caulobacteriaceae	Caulobacter	Caulobacter sp. (HMT-002)	11.6667	6	15.611	11.6188
Proteobacteria	Gammaproteobacteria	Cellvibrionales	Cellvibrionaceae	Cellvibrio	Cellvibrio	3.33333	2	0.705774	0.705774
Firmicutes	Clostridia	Clostridiales	Clostridiaceae	Clostridium	Clostridium	11.6667	6	13.4504	14.555
Firmicutes	Clostridia	Clostridiales	Clostridiaceae	Clostridium	Clostridium celatum / disporicum / saudiense	3.33333	2	0.403009	0.403009
Firmicutes	Clostridia	Clostridiales	Lachnospiraceae	Coprococcus	Coprococcus catus	5	3	0.163435	0.150306
Firmicutes	Clostridia	Clostridales	Lachnospiraceae	Coprococcus	Coprococcus comes	3.33333	2	0.36	0.36
Firmicutes	Clostridia	Clostridales	Lachnospiraceae	Coprococcus	Coprococcus eutactus	3.33333	2	0.44	0.44
Actinobacteria	Coriobacteria	Coriobacteriales	Coriobacteriaceae	Coriobacteriaceae	Coriobacteriaceae sp. S9 PR-11	3.33333	2	1.065	1.065
Actinobacteria	Actinobacteria	Corynebacteriales	Corynebacteriacae	Corynebacterium	Corynebacterium	3.33333	2	47.0632	47.0632
Actinobacteria	Actinobacteria	Corynebacteriales	Corynebacteriaceae	Corynebacterium	Corynebacterium accolens / macginley / segmentosum (tuberculostearicum/fastidiosum)	21.6667	10	23.3312	22.0315
Actinobacteria	Actinobacteria	Corynebacteriales	Corynebacteriaceae	Corynebacterium	Corynebacterium afermentans	8.33333	4	39.0459	43.5953
Actinobacteria	Actinobacteria	Corynebacteriales	Corynebacteriaceae	Corynebacterium	Corynebacterium amycolatum (C. freyni / xerosis / hansenii)	8.33333	4	10.4357	9.065
Actinobacteria	Actinobacteria	Corynebacteriales	Corynebacteriaceae	Corynebacterium	Corynebacterium appendicis / genitalium	5	3	23.4369	32.7187
Actinobacteria	Actinobacteria	Corynebacteriales	Corynebacteriacae	Corynebacterium	Corynebacterium argentoratense (C. ulcerans / psueodtuberculosis)	3.33333	2	8.19941	8.19941
Actinobacteria	Actinobacteria	Corynebacteriales	Corynebacteriaceae	Corynebacterium	Corynebacterium aurimucosum / minutissimum / singulare	25	15	23.9974	22.375
Actinobacteria	Actinobacteria	Corynebacteriales	Corynebacteriaceae	Corynebacterium	Corynebacterium durum	18.3333	9	8.19933	0.83
Actinobacteria	Actinobacteria	Corynebacteriales	Corynebacteriaceae	Corynebacterium	Corynebacterium genitalium / tuscaniense	10	5	15.6524	18.3971
Actinobacteria	Actinobacteria	Corynebacteriales	Corynebacteriacae	Corynebacterium	Corynebacterium glaucum	3.33333	2	4.46518	4.46518
Actinobacteria	Actinobacteria	Corynebacteriales	Corynebacteriacae	Corynebacterium	Corynebacterium jeikeium	3.33333	2	5.47222	5.47222
Actinobacteria	Actinobacteria	Corynebacteriales	Corynebacteriaceae	Corynebacterium	Corynebacterium kroppenstedtii	25	15	20.7705	18.9806
Actinobacteria	Actinobacteria	Corynebacteriales	Corynebacteriacae	Corynebacterium	Corynebacterium massiliense	3.33333	2	5.00919	5.00919
Actinobacteria	Actinobacteria	Corynebacteriales	Corynebacteriaceae	Corynebacterium	Corynebacterium minutissimum	5	3	4.18393	0.95
Actinobacteria	Actinobacteria	Corynebacteriales	Corynebacteriacae	Corynebacterium	Corynebacterium propinquum / pseudodiphtheriticum	3.33333	2	11.04	11.04
Actinobacteria	Actinobacteria	Corynebacteriales	Corynebacteriaceae	Corynebacterium	Corynebacterium sundsvallense / thomssenii	8.33333	4	11.4285	9.325
Actinobacteria	Actinobacteria	Corynebacteriales	Corynebacteriaceae	Corynebacterium	Corynebacterium vitaeruminis (C. ulcerans / pseudotuberculosis)	15	7	5.56391	0.81
Actinobacteria	Actinobacteria	Actinomycetales	Propionibacteriaceae	Cutibacterium	Cutibacterium	10	5	1.03586	0.670033
Actinobacteria	Actinobacteria	Actinomycetales	Dermabacteraceae	Dermabacter	Dermabacter vaginalis (D. hominis)	3.33333	2	58.7813	58.7813
Firmicutes	Negativicutes	Selenomonadales	Veillonellaceae	Dialister	Dialister invisus	10	5	1.75331	0.265117
Firmicutes	Negativicutes	Selenomonadales	Veillonellaceae	Dialister	Dialister pneumosintes	3.33333	2	0.337414	0.337414
Firmicutes	Clostridia	Clostridiales	Lachnospiraceae	Dorea	Dorea formicigenerans	3.33333	2	0.335	0.335
Firmicutes	Clostridia	Clostridiales	Lachnospiraceae	Dorea	Dorea longicatena	3.33333	2	0.450064	0.450064
Firmicutes	Bacilli	Lactobacillales	Enterococcaceae	Enterococcus	Enterococcus cecorum	11.6667	6	11.0032	5.65515
Proteobacteria	Gammaproteobacteria	Enterobacteriales	Enterobacteriales	Escherichia	Escherichia coli / albertii / Pseudescherichia vulneris / Shigella boydii / flexneri / sonnei	5	3	0.666871	0.300612
Firmicutes	Clostridia	Clostridiales	Eubacteriaceae	Eubacterium	Eubacterium brachy	15	7	1.66379	0.61
Firmicutes	Clostridia	Clostridiales	Eubacteriaceae	Eubacterium	Eubacterium eligens	5	3	0.96	0.4
Firmicutes	Clostridia	Clostridiales	Eubacteriaceae	Eubacterium	Eubacterium nodatum	8.33333	5	0.552957	0.314432
Firmicutes	Clostridia	Clostridiales	Eubacteriaceae	Eubacterium	Eubacterium ramulus	8.33333	4	0.235	0.22
Firmicutes	Clostridia	Clostridiales	Eubacteriaceae	Eubacterium	Eubacterium rectale	6.66667	4	1.82609	0.842175
Firmicutes	Clostridia	Clostridiales	Eubacteriaceae	Eubacterium	Eubacterium saphenum	3.33333	1	0.16	0.16
Firmicutes	Clostridia	Clostridiales	Eubacteriaceae	Eubacterium	Eubacterium sulci	18.3333	9	3.03261	1.4945
Firmicutes	Clostridia	Clostridiales	Ruminococcaceae	Faecalibacterium	Faecalibacterium	5	3	0.883333	0.76
Firmicutes	Clostridia	Clostridiales	Ruminococcaceae	Faecalibacterium	Faecalibacterium prausnitzii	13.3333	7	9.1798	10.7542
Firmicutes	Clostridia	Clostridiales		Fenollaria	Fenollaria massiliensis	5	3	14.2938	15.21
Firmicutes	Clostridia	Clostridiales	Peptostreptococcaceae	Filifactor	Filifactor alocis	6.66667	4	3.14162	1.25
Firmicutes	Clostridia	Clostridiales	Lachnospiraceae	Fusicatenibacter	Fusicatenibacter saccharivorans	6.66667	4	0.694074	0.313149
Fusobacteria	Fusobacteria	Fusobacteriales	Fusobacteriaceae	Fusobacterium	Fusobacterium hwasookii / nucleatum / canifelinum	3.33333	2	2.46237	3.34793
Fusobacteria	Fusobacteria	Fusobacteriales	Fusobacteriaceae	Fusobacterium	Fusobacterium periodonticum / pseudoperiodonticum	28.3333	13	8.97961	0.654796
Actinobacteria	Actinobacteria	Bifidobacteriales	Bifidobacteriaceae	Gardnerella	Gardnerella vaginalis	3.33333	2	7.90964	0.227845
Bacteroidetes	Flavobacteria	Flavobacteriales	Flavobacteriaceae	Gelidibacter	Gelidibacter	3.33333	2	27.1653	27.1653
Firmicutes	Bacilli	Bacillales		Gemella	Gemella haemolysans / taiwanensis (G. parahaemolysans / sanguinis)	40	24	7.9064	4.58151
Firmicutes	Bacilli	Bacillales		Gemella	Gemella morbillorum	16.6667	8	2.7245	0.540386
Firmicutes	Bacilli	Bacillales		Gemella	Gemella parahaemolysans (G. haemolysans / taiwanensis)	8.33333	5	6.96922	2.97611
Firmicutes	Bacilli	Bacillales		Gemella	Gemella sanguinis (G. haemolysans / taiwanensis)	25	15	6.34856	3.3622
Firmicutes	Clostridia	Clostridiales	Ruminococcaceae	Gemmiger	Gemmiger formicilis	3.33333	2	0.37	0.37
Firmicutes	Bacilli	Lactobacillales	Carnobacteriaceae	Granulicatella	Granulicatella adiacens / G. para-adiacens	45	27	8.40418	4.35274
Proteobacteria	Alphaproteobacteria	Rhododbacterales	Rhodobacteraceae	Haematobacter	Haematobacter massiliensis / missouriensis	3.33333	2	6.22571	6.22571
Proteobacteria	Gammaproteobacteria	Pasteurellales	Pasteurellaceae	Haemophilus	Haemophilus parahaemolyticus / paraaphrohaemolyticus	11.6667	6	6.34652	3.46545
Proteobacteria	Gammaproteobacteria	Pasteurellales	Pasteurellaceae	Haemophilus	Haemophilus parainfluenzae	6.66667	4	13.4885	0.619834
Proteobacteria	Gammaproteobacteria	Pasteurellales	Pasteurellaceae	Haemophilus	Haemophilus sp. (HMT-908) (H. quentini)	3.33333	1	0.191015	0.191015
Proteobacteria	Gammaproteobacteria	Pasteurellales	Pasteurellaceae	Haemophilus	Haemophilus sputorum	3.33333	2	1.5604	1.5604
Proteobacteria	Gammaproteobacteria	Enterobacteriales	Hafniaceae	Hafnia	Hafnia alvei / paralvei	3.33333	2	0.27	0.27
Proteobacteria	Epsilonproteobacteria	Campylobacterales	Helicobacteriaceae	Helicobacter	Helicobacter pylori	8.33333	5	8.79281	3.5753
Actinobacteria	Actinobacteria	Actinomycetales	Frankiaceae	Jatrophihabitans	Jatrophihabitans	3.33333	2	19.4762	19.4762
Firmicutes	Clostridia		Lachnospiraceae	Kineothrix	Kineothrix	3.33333	2	0.289938	0.289938
Proteobacteria	Gammaproteobactera	Enterobacteriales	Enterobacteriales	Klebsiella	Klebsiella pneumoniae complex	3.33333	2	35.0433	18.6
Firmicutes	Clostridia	Clostridiales	Lachnospiraceae	Lachnoanaerobaculum	Lachnoanaerobaculum orale (L. saburreum)	16.6667	8	2.89894	0.900975
Firmicutes	Clostridia	Clostridiales	Lachnospiraceae	Lachnoanaerobaculum	Lachnoanaerobaculum umaense	26.6667	12	1.23079	0.67668
Firmicutes	Clostridia	Lachnospirales	Lachnospiraceae	Lachnospiraceae	Lachnospiraceae [G-2] sp. (HMT-096)	6.66667	4	1.71968	0.839805
Firmicutes	Clostridia	Lachnospirales	Lachnospiraceae	Lachnospiraceae	Lachnospiraceae [G-3] sp. (HMT-100)	3.33333	2	0.785868	0.474511
Firmicutes	Bacilli	Bacillales	Bacillaceae	Lactobacillus	Lactobacillus acidophilus / Lactobacillus kitasatonis (L. crispatus/gallinarum/ultunensis)	3.33333	1	1.70116	1.70116
Firmicutes	Bacilli	Lactobacillales	Lactobacillaceae	Lactobacillus	Lactobacillus crispatus / gallinarum (L. amylovorus / kitasatonis / helveticus / ultunensis)	6.66667	4	3.1228	0.581846
Firmicutes	Bacilli	Lactobacillales	Lactobacillaceae	Lactobacillus	Lactobacillus fermentum	3.33333	2	5.31854	5.76126
Firmicutes	Bacilli	Lactobacillales	Lactobacillaceae	Lactobacillus	Lactobacillus gasseri / paragasseri (L. johnsonii / taiwanensis)	5	3	3.96106	0.834929
Firmicutes	Bacilli	Bacillales	Bacillaceae	Lactobacillus	Lactobacillus iners	3.33333	2	8.1	8.1
Firmicutes	Bacilli	Bacillales	Bacillaceae	Lactobacillus	Lactobacillus reuteri / vaginalis	3.33333	2	0.446917	0.446917
Firmicutes	Bacilli	Lactobacillales	Streptococcaceae	Lactococcus	Lactococcus chungangensis / laudensis	3.33333	2	8.34578	8.34578
Firmicutes	Bacilli	Lactobacillales	Streptococcaceae	Lactococcus	Lactococcus lactis	3.33333	2	3.64992	3.64992
Fusobacteria	Fusobacteria	Fusobacteriales	Leptotrichiaceae	Leptotrichia	Leptotrichia sp. (HMT-221)	6.66667	4	1.62213	0.33
Fusobacteria	Fusobacteria	Fusobacteriales	Leptotrichiaceae	Leptotrichia	Leptotrichia sp. (HMT-417)	11.6667	6	3.44658	1.1
Firmicutes	Negativicutes	Selenomonadales	veillonellaceae	Megasphaera	Megasphaera micronuciformis	26.6667	12	3.98837	0.679175
Firmicutes	Negativicutes	Selenomonadales	Veillonellaceae	Megasphaera	Megasphaera sp. (HMT-123)	3.33333	2	1.69824	1.69824
Firmicutes	Clostridia	Clostridiales	Lachnospiraceae	Mobilitalea	Mobilitalea	3.33333	2	0.235	0.235
Firmicutes	Clostridia	Clostridiales	Eubacteriaceae	Mogibacterium	Mogibacterium diversum / neglectum / pumilum / vescum	8.33333	5	1.47364	0.768461
Proteobacteria	Betaproteobacteria	Neisseriales	Neisseriaceae	Neisseria	Neisseria flavescens	5	3	2.43287	1.06881
Proteobacteria	Betaproteobacteria	Neisseriales	Neisseriaceae	Neisseria	Neisseria perflava (N. subflava / flavescens)	6.66667	4	8.72136	5.26826
Actinobacteria	Actinobacteria	Actinomycetales	Nocardioidaceae	Nocardioides	Nocardioides	5	3	12.1569	1.56
Bacteroidetes	Bacteroidetes	Bacteroidales	Odoribacteraceae	Odoribacter	Odoribacter splanchnicus	3.33333	2	0.405	0.405
Proteobacteria	Betaproteobacteria	Burkholderiales	Alcaligenaceae	Oligella	Oligella urethralis	5	3	8.74017	5.54
Firmicutes	Clostridia	Clostridiales	Lachnospiraceae	Oribacterium	Oribacterium asaccharolyticum	20	10	4.62914	0.923226
Firmicutes	Clostridia	Clostridiales	Lachnospiraceae	Oribacterium	Oribacterium parvum	11.6667	6	6.70786	3.05537
Firmicutes	Clostridia	Clostridiales	Lachnospiraceae	Oribacterium	Oribacterium sinus	25	11	1.63492	1.77258
Firmicutes	Clostridia	Clostridiales	Lachnospiraceae	Oribacterium	Oribacterium sp. (HMT-078)	3.33333	2	0.207868	0.207868
Firmicutes	Bacilli	Bacillales	Paenibacillaceae	Paenibacillus	Paenibacillus woosongensis	8.33333	5	4.09633	2.88141
Bacteroidetes	Bacteroidia	Bacteroidales	Porphyromonadaceaecteroidaceae	Parabacteroides	Parabacteroides distasonis	6.66667	4	0.261276	0.272552
Proteobacteria	Alphaproteobacteria	Rhododbacterales	Rhodobacteraceae	Paracoccus	Paracoccus aminovorans / caeni / chinensis / huijuniae / fontiphilus (P. communis / contaminans / halophilus / salipaludis / sanguinis / simplex / panacisoli)	10	6	13.0808	8.43307
Firmicutes	Tissierellia	Tissierelliales	Peptoniphilaceae	Parvimonas	Parvimonas micra	16.6667	8	4.06631	0.487626
Firmicutes	Tissierellia	Tissierelliales	Peptoniphilaceae	Parvimonas	Parvimonas micra	5	3	4.2308	2.33
Firmicutes	Clostridia	Clostridiales	Peptococcaceae	Peptococcus	Peptococcus sp. (HMT-167)	5	3	0.53666	0.565462
Firmicutes	Clostridia	Clostridiales	Peptococcaceae	Peptococcus	Peptococcus sp. (HMT-168)	3.33333	2	4.38321	4.38321
Firmicutes	Clostridia	Clostridiales	Peptostreptococcaceae	Peptostreptococcaceae	Peptostreptococcaceae(XI)(G-4) sp. (HMT-369)	3.33333	2	0.311605	0.311605
Firmicutes	Clostridia	Clostridiales	Peptostreptococcaceae	Peptostreptococcus	Peptostreptococcus stomatis	26.6667	16	7.17555	3.685
Firmicutes	Clostridia	Clostridiales	Veillonellaceae	Phascolarctobacterium	Phascolarctobacterium faecium	3.33333	2	0.247197	0.247197
Proteobacteria	Alphaproteobacteria	Caulobacterales	Caulobacteriaceae	Phenylobacterium	Phenylobacterium haematophilum (P. conjunctum / henricii / rhizophaerae)	3.33333	2	10.66	10.66
Bacteroidetes	Bacteroidetes	Bacteroidales	Porphyromonadaceae	Porphyromonas	Porphyromonas pasteri	3.33333	2	18.705	18.705
Bacteroidetes	Bacteroidetes	Bacteroidales	Porphyromonadaceae	Porphyromonas	Porphyromonas pasteri	5	3	2.76977	1.86281
Bacteroidetes	Bacteroidetes	Bacteroidales	Porphyromonadaceae	Porphyromonas	Porphyromonas uenonis	3.33333	1	0.576993	0.576993
Bacteroidetes	Bacteroidia	Bacteroidales	Prevotellaceae	Prevotella	Prevotella	6.66667	4	2.08443	1.66447
Bacteroidetes	Bacteroidia	Bacteroidales	Prevotellaceae	Prevotella	Prevotella copri	6.66667	4	3.6994	2.22
Bacteroidetes	Bacteroidetes	Bacteroidales	Prevotellaceae	Prevotella	Prevotella histicola	3.33333	2	0.660849	0.660849
Bacteroidetes	Bacteroidia	Bacteroidales	Prevotellaceae	Prevotella	Prevotella jejuni (P. veroralis)	8.33333	5	13.3247	12.8194
Bacteroidetes	Bacteroidia	Bacteroidales	Prevotellaceae	Prevotella	Prevotella melaninogenica	10	6	10.7918	2.70094
Bacteroidetes	Bacteroidetes	Bacteroidales	Prevotellaceae	Prevotella	Prevotella nanceiensis	3.33333	2	32.6135	32.6135
Bacteroidetes	Bacteroidetes	Bacteroidales	Prevotellaceae	Prevotella	Prevotella sp. (HMT-306)	3.33333	2	0.440457	0.440457
Actinobacteria	Actinobacteria	Actinomycetales	Pseudonocardiaceae	Pseudonocardia	Pseudonocardia	3.33333	2	48.4049	48.4049
Proteobacteria	Gammaproteobacteria	Xanthomonadales	Xanthomonadaceae	Pseudoxanthomonas	Pseudoxanthomonas	6.66667	4	14.8584	9.03399
Proteobacteria	Betaproteobacteria	Burkholderiales	Comamonadaceae	Ramlibacter	Ramlibacter	6.66667	4	27.6845	4.85409
Proteobacteria	Betaproteobacteria	Burkholderiales		Rhizobacter	Rhizobacter	5	3	8.18894	7.78234
Firmicutes	Clostridia	Clostridiales	Lachnospiraceae	Roseburia	Roseburia faecis	3.33333	2	0.34	0.34
Firmicutes	Clostridia	Clostridiales	Lachnospiraceae	Roseburia	Roseburia inulinivorans	5	3	1.01529	0.425867
Actinobacteria	Actinobacteria	Actinomycetales	Micrococcaceae	Rothia	Rothia aeria	6.66667	4	3.66305	2.01611
Actinobacteria	Actinobacteria	Actinomycetales	Micrococcaceae	Rothia	Rothia dentocariosa	20	10	2.57349	1.09
Actinobacteria	Actinobacteria	Actinomycetales	Micrococcaceae	Rothia	Rothia mucilaginosa	16.6667	8	15.5653	6.50074
Firmicutes	Clostridia	Clostridales	Ruminococcaceae	Ruminococcaceae	Ruminococcaceae [G-1] sp. (HMT-075)	8.33333	5	2.15383	0.474476
Firmicutes	Clostridia	Clostridiales	Ruminococcaceae	Ruminococcaceae	Ruminococcaceae [G-2] sp. (HMT-085)	25	11	1.01982	0.48
Firmicutes	Clostridia	Clostridiales	Ruminococcaceae	Ruminococcus	Ruminococcus bromii	3.33333	2	0.31	0.31
Firmicutes	Clostridia	Clostridiales	Ruminococcaceae	Ruminococcus	Ruminococcus lactaris	3.33333	2	0.34	0.34
Firmicutes	Clostridia	Clostridiales	Ruminococcaceae	Ruminococcus	Ruminococcus torques	3.33333	2	0.395	0.395
Saccharibacteria				TM7	Saccharibacteria TM7 (G-5) sp. (HMT-356)	3.33333	2	0.200713	0.200713
Saccharibacteria				TM7	Saccharibacteria TM7(G-1) sp. (HMT-352)	30	14	4.92563	2.23529
Saccharibacteria				TM7	Saccharibacteria TM7(G-3) sp. (HMT-351)	6.66667	4	1.08837	0.252696
Saccharibacteria				TM7	Saccharibacteria TM7(G-6) sp. (HMT-870)	5	3	1.1499	0.27
Actinobacteria	Actinobacteria	Actinomycetales	Actinomycetaceae	Schaalia	Schaalia odontolytica complex (A. bouchdurhonensis / odontolyticus / lingnae / marseillensis) (HMT-180) (oral taxon 181) / Actinomyces sp. (R42.11) / HMT -172 (sp4-iso-1_H03x4)/1AG30-1_x10)	41.6667	25	6.41179	4.61739
Firmicutes	Clostridia	Clostridiales	Acidaminococcaceae	Selenomonas	Selenomonas sp. (HMT-136) / (HMT-149)	3.33333	2	7.08423	7.08423
Proteobacteria	Gammaproteobacteria	Enterobacteriales	Yersiniaceae	Serratia	Serratia grimesii / proteamaculans / liquefaciens (S. kristensenii / woolbedingensis / fonticola / ruckeri)	5	3	26.186	12.796
Firmicutes	Clostridia	Clostridales	Lachnospiraceae	Shuttleworthia	Shuttleworthia satelles	5	3	0.288991	0.18756
Actinobacteria	Actinobacteria	Coriobacteriales	Coriobacteriaceae	Slackia	Slackia exigua	3.33333	2	0.163554	0.163554
Firmicutes	Erysipelotrichi	Erysipelotrichales	Erysipelotrichidae	Solobacterium	Solobacterium moorei	13.3333	7	0.341573	0.276109
Bacteroidetes	Sphigobacteria	Sphingobacteriales	Sphingobacteriaceae	Sphingobacterium	Sphingobacterium	3.33333	2	6.07274	6.07274
Proteobacteria	Alphaproteobacteria	Sphingomonadales	Sphingomonadaceae	Sphingomonas	Sphingomonas	6.66667	4	20.3573	21.1483
Firmicutes	Bacilli	Bacillales	Planococcaceae	Sporosarcina	Sporosarcina	13.3333	7	8.05611	1.70409
Firmicutes	Bacilli	Bacillales	Staphylococcaceae	Staphylococcus	Staphylococcus	6.66667	4	2.07659	1.11416
Firmicutes	Bacilli	Bacillales	Staphylococcaceae	Staphylococcus	Staphylococcus argensis / pettenkoferi / pseudolugdunensis	5	3	34.4031	31.1725
Firmicutes	Bacilli	Bacillales	Staphylococcaceae	Staphylococcus	Staphylococcus aureus/argenteus (S. haemolyticus / schweitzeri / simiae)	5	3	21.0648	23.4823
Firmicutes	Bacilli	Bacillales	Staphylococcaceae	Staphylococcus	Staphylococcus auricularis	3.33333	2	13.3728	13.3728
Firmicutes	Bacilli	Bacillales	Staphylococcaceae	Staphylococcus	Staphylococcus capitis / caprae / epidermidis (S. saccharolyticus / cohnii / nepalensis)	5	3	39.0384	37.4478
Firmicutes	Bacilli	Bacillales	Staphylococcaceae	Staphylococcus	Staphylococcus lugdunensis (S. hominis / haemolyticus / petrasii / captitis / caprae / epidermidis / pasteuri)	3.33333	2	9.41032	9.41032
Firmicutes	Clostridia	Clostridiales	Lachnospiraceae	Stomatobaculum	Stomatobaculum longum	5	3	0.499767	0.195576
Firmicutes	Clostridia	Clostridiales	Lachnospiraceae	Stomatobaculum	Stomatobaculum sp. (HMT-097)	6.66667	4	0.286005	0.153118
Firmicutes	Clostridia	Clostridiales	Lachnospiraceae	Stomatobaculum	Stomatobaculum sp. (HMT-097)	3.33333	2	0.904208	0.904208
Firmicutes	Bacilli	Lactobacillales	Streptococcaceae	Streptococcus	Streptococcus anginosusgroup (S. anginosus / intermedius / constellatus)	25	11	4.00084	1.74782
Firmicutes	Bacilli	Lactobacillales	Streptococcaceae	Streptococcus	Streptococcus mitisgroup (S.mitis / oralis / pneumoniae / pseudopneumoniae / cristatus / lactarius / peroris / infantis / massiliensis / sinensis / orisratti / tigurinus / dentisani)	48.3333	29	30.0337	25.6049
Firmicutes	Bacilli	Lactobacillales	Streptococcaceae	Streptococcus	Streptococcus mutansgroup (S. mutans / sobrinus / criceti / ratti / downei)	8.33333	5	1.16748	0.29578
Firmicutes	Bacilli	Lactobacillales	Streptococcaceae	Streptococcus	Streptococcus salivariusgroup (S. salivarius / vestibularis / thermophilus)	26.6667	16	24.0276	19.62
Firmicutes	Bacilli	Lactobacillales	Streptococcaceae	Streptococcus	Streptococcus sanguinisgroup (S. sanguinis/parasanguinis/gordonii/australis/rubneri)	46.6667	28	10.4925	6.27514
Firmicutes	Bacilli	Lactobacillales	Streptococcaceae	Streptococcus	Streptococcus sp. (HMT-074)	3.33333	2	6.60913	6.60913
Firmicutes	Bacilli	Lactobacillales	Streptococcaceae	Streptomyces	Streptomyces sp.	3.33333	2	3.09696	3.09696
Actinobacteria	Actinobacteria	Actinomycetales	Cellulomonadaceae	Tropheryma	Tropheryma whipplei	3.33333	2	3.49616	3.49616
Firmicutes	Negativicutes	Veilonellales	Veillonellaceae	Veillonella	Veillonella atypica	30	18	7.12776	4.92083
Firmicutes	Negativicutes	Veillonellales	Veillonellaceae	Veillonella	Veillonella denticariosi	3.33333	2	0.85	0.85
Firmicutes	Negativicutes	Veillonellales	Veillonellaceae	Veillonella	Veillonella dispar / parvula	8.33333	5	4.06238	2.51018
Firmicutes	Negativicutes	Veillonellales	veillonellaceae	Veillonella	Veillonella rogosae / tobetsuensis / parvula / dispar	18.3333	10	6.69846	0.814319
Firmicutes	Negativicutes	Veilonellales	Veillonellaceae	Veillonella	Veillonella sp. (HMT-780)	13.3333	7	7.10963	2.62
Firmicutes	Negativicutes	Veillonellales	Veillonellaceae	Veillonella	Veillonella sp. (HMT-917)	3.33333	2	3.70683	3.70683
Bacteroidetes	Bacteroidetes	Flavobacteriales	weeksellaceae	Weeksella	Weeksella virosa	3.33333	2	5.04109	5.04109
Proteobacteria	Betaproteobacteria	Burkholderiales	Comamonadaceae	Xenophilus	Xenophilus	3.33333	2	3.57184	3.57184

## Sheet: Jejunum species by frequency
Phylum	Class	Order	Family	Genus	Identifications	Percent of 60 patients	Number of samples	Average	Median
					(result below cutoff)	98.3333	59	22.1462	13.9168
Firmicutes	Bacilli	Lactobacillales	Streptococcaceae	Streptococcus	Streptococcus mitisgroup (S.mitis / oralis / pneumoniae / pseudopneumoniae / cristatus / lactarius / peroris / infantis / massiliensis / sinensis / orisratti / tigurinus / dentisani)	48.3333	29	30.0337	25.6049
Firmicutes	Bacilli	Lactobacillales	Streptococcaceae	Streptococcus	Streptococcus sanguinisgroup (S. sanguinis/parasanguinis/gordonii/australis/rubneri)	46.6667	28	10.4925	6.27514
Firmicutes	Bacilli	Lactobacillales	Carnobacteriaceae	Granulicatella	Granulicatella adiacens / G. para-adiacens	45	27	8.40418	4.35274
Actinobacteria	Actinobacteria	Actinomycetales	Actinomycetaceae	Schaalia	Schaalia odontolytica complex (A. bouchdurhonensis / odontolyticus / lingnae / marseillensis) (HMT-180) (oral taxon 181) / Actinomyces sp. (R42.11) / HMT -172 (sp4-iso-1_H03x4)/1AG30-1_x10)	41.6667	25	6.41179	4.61739
Firmicutes	Bacilli	Bacillales		Gemella	Gemella haemolysans / taiwanensis (G. parahaemolysans / sanguinis)	40	24	7.9064	4.58151
Firmicutes	Negativicutes	Veilonellales	Veillonellaceae	Veillonella	Veillonella atypica	30	18	7.12776	4.92083
Actinobacteria	Actinobacteria	Coriobacteriales	Atopobiaceae	Atopobium	Atopobium parvulum	28.3333	17	4.31412	1.80124
Firmicutes	Clostridia	Clostridiales	Peptostreptococcaceae	Peptostreptococcus	Peptostreptococcus stomatis	26.6667	16	7.17555	3.685
Firmicutes	Bacilli	Lactobacillales	Streptococcaceae	Streptococcus	Streptococcus salivariusgroup (S. salivarius / vestibularis / thermophilus)	26.6667	16	24.0276	19.62
Actinobacteria	Actinobacteria	Corynebacteriales	Corynebacteriaceae	Corynebacterium	Corynebacterium aurimucosum / minutissimum / singulare	25	15	23.9974	22.375
Actinobacteria	Actinobacteria	Corynebacteriales	Corynebacteriaceae	Corynebacterium	Corynebacterium kroppenstedtii	25	15	20.7705	18.9806
Firmicutes	Bacilli	Bacillales		Gemella	Gemella sanguinis (G. haemolysans / taiwanensis)	25	15	6.34856	3.3622
Actinobacteria	Actinobacteria	Actinomycetales	Actinomycetaceae	Actinomyces	Actinomyces graevenitzii	40	14	2.30442	1.59827
Saccharibacteria				TM7	Saccharibacteria TM7(G-1) sp. (HMT-352)	30	14	4.92563	2.23529
Fusobacteria	Fusobacteria	Fusobacteriales	Fusobacteriaceae	Fusobacterium	Fusobacterium periodonticum / pseudoperiodonticum	28.3333	13	8.97961	0.654796
Firmicutes	Clostridia	Clostridiales	Lachnospiraceae	Lachnoanaerobaculum	Lachnoanaerobaculum umaense	26.6667	12	1.23079	0.67668
Firmicutes	Negativicutes	Selenomonadales	veillonellaceae	Megasphaera	Megasphaera micronuciformis	26.6667	12	3.98837	0.679175
Firmicutes	Clostridia	Clostridiales	Lachnospiraceae	Oribacterium	Oribacterium sinus	25	11	1.63492	1.77258
Firmicutes	Clostridia	Clostridiales	Ruminococcaceae	Ruminococcaceae	Ruminococcaceae [G-2] sp. (HMT-085)	25	11	1.01982	0.48
Firmicutes	Bacilli	Lactobacillales	Streptococcaceae	Streptococcus	Streptococcus anginosusgroup (S. anginosus / intermedius / constellatus)	25	11	4.00084	1.74782
Proteobacteria	Gammaproteobacteria	Pseudomonadales	Moraxellaceae	Acinetobacter	Acinetobacter junii	23.3333	10	28.1538	18.7287
Actinobacteria	Actinobacteria	Actinomycetales	Actinomycetaceae	Actinomyces	Actinomyces naeslundi group / A. oris / HMT-175 / HMT-171 / HMT-169	23.3333	10	1.7359	0.363625
Actinobacteria	Actinobacteria	Corynebacteriales	Corynebacteriaceae	Corynebacterium	Corynebacterium accolens / macginley / segmentosum (tuberculostearicum/fastidiosum)	21.6667	10	23.3312	22.0315
Firmicutes	Clostridia	Clostridiales	Lachnospiraceae	Oribacterium	Oribacterium asaccharolyticum	20	10	4.62914	0.923226
Actinobacteria	Actinobacteria	Actinomycetales	Micrococcaceae	Rothia	Rothia dentocariosa	20	10	2.57349	1.09
Firmicutes	Negativicutes	Veillonellales	veillonellaceae	Veillonella	Veillonella rogosae / tobetsuensis / parvula / dispar	18.3333	10	6.69846	0.814319
Actinobacteria	Actinobacteria	Corynebacteriales	Corynebacteriaceae	Corynebacterium	Corynebacterium durum	18.3333	9	8.19933	0.83
Firmicutes	Clostridia	Clostridiales	Eubacteriaceae	Eubacterium	Eubacterium sulci	18.3333	9	3.03261	1.4945
Proteobacteria	Alphaproteobacteria	Caulobacterales	Caulobacteriaceae	Brevundimonas	Brevundimonas albigilva/vesicularis (B. intermedia/poindexterae/aurantica)	16.6667	8	10.8362	5.36
Firmicutes	Bacilli	Bacillales		Gemella	Gemella morbillorum	16.6667	8	2.7245	0.540386
Firmicutes	Clostridia	Clostridiales	Lachnospiraceae	Lachnoanaerobaculum	Lachnoanaerobaculum orale (L. saburreum)	16.6667	8	2.89894	0.900975
Firmicutes	Tissierellia	Tissierelliales	Peptoniphilaceae	Parvimonas	Parvimonas micra	16.6667	8	4.06631	0.487626
Actinobacteria	Actinobacteria	Actinomycetales	Micrococcaceae	Rothia	Rothia mucilaginosa	16.6667	8	15.5653	6.50074
Firmicutes	Clostridia	Clostridiales	Lachnospiraceae	Catonella	Catonella morbi	16.6667	7	3.9521	0.541087
Actinobacteria	Actinobacteria	Corynebacteriales	Corynebacteriaceae	Corynebacterium	Corynebacterium vitaeruminis (C. ulcerans / pseudotuberculosis)	15	7	5.56391	0.81
Firmicutes	Clostridia	Clostridiales	Eubacteriaceae	Eubacterium	Eubacterium brachy	15	7	1.66379	0.61
Firmicutes	Clostridia	Clostridiales	Ruminococcaceae	Faecalibacterium	Faecalibacterium prausnitzii	13.3333	7	9.1798	10.7542
Firmicutes	Erysipelotrichi	Erysipelotrichales	Erysipelotrichidae	Solobacterium	Solobacterium moorei	13.3333	7	0.341573	0.276109
Firmicutes	Bacilli	Bacillales	Planococcaceae	Sporosarcina	Sporosarcina	13.3333	7	8.05611	1.70409
Firmicutes	Negativicutes	Veilonellales	Veillonellaceae	Veillonella	Veillonella sp. (HMT-780)	13.3333	7	7.10963	2.62
Firmicutes	Bacilli	Lactobacillales	Aerococcaceae	Abiotrophia	Abiotrophia defectiva	13.3333	6	2.47386	0.172681
Firmicutes	Clostridia	Clostridiales		Anaerococcus	Anaerococcus provencensis	11.6667	6	13.492	10.4825
Proteobacteria	Alphaproteobacteria	Caulobacterales	Caulobacteriaceae	Caulobacter	Caulobacter sp. (HMT-002)	11.6667	6	15.611	11.6188
Firmicutes	Clostridia	Clostridiales	Clostridiaceae	Clostridium	Clostridium	11.6667	6	13.4504	14.555
Firmicutes	Bacilli	Lactobacillales	Enterococcaceae	Enterococcus	Enterococcus cecorum	11.6667	6	11.0032	5.65515
Proteobacteria	Gammaproteobacteria	Pasteurellales	Pasteurellaceae	Haemophilus	Haemophilus parahaemolyticus / paraaphrohaemolyticus	11.6667	6	6.34652	3.46545
Fusobacteria	Fusobacteria	Fusobacteriales	Leptotrichiaceae	Leptotrichia	Leptotrichia sp. (HMT-417)	11.6667	6	3.44658	1.1
Firmicutes	Clostridia	Clostridiales	Lachnospiraceae	Oribacterium	Oribacterium parvum	11.6667	6	6.70786	3.05537
Proteobacteria	Alphaproteobacteria	Rhododbacterales	Rhodobacteraceae	Paracoccus	Paracoccus aminovorans / caeni / chinensis / huijuniae / fontiphilus (P. communis / contaminans / halophilus / salipaludis / sanguinis / simplex / panacisoli)	10	6	13.0808	8.43307
Bacteroidetes	Bacteroidia	Bacteroidales	Prevotellaceae	Prevotella	Prevotella melaninogenica	10	6	10.7918	2.70094
Proteobacteria	Betaproteobacteria	Burkholderiales	Comamonadaceae	Acidovorax	Acidovorax	10	5	5.13394	5.12353
Actinobacteria	Actinobacteria	Actinomycetales	Actinomycetaceae	Actinomyces	Actinomyces gerencseriae	10	5	0.169266	0.136607
Firmicutes	Clostridia	Clostridiales		Anaerococcus	Anaerococcus prevotii / tetradius (A. merasmi)	10	5	11.0767	7.72335
Bacteroidetes	Bacteroidia	Bacteroidales	Bacteroidaceae	Bacteroides	Bacteroides coprocola	10	5	2.89605	0.77
Firmicutes	Clostridia	Clostridiales	Lachnospiraceae	Blautia	Blautia	10	5	4.27519	1.79
Actinobacteria	Actinobacteria	Corynebacteriales	Corynebacteriaceae	Corynebacterium	Corynebacterium genitalium / tuscaniense	10	5	15.6524	18.3971
Actinobacteria	Actinobacteria	Actinomycetales	Propionibacteriaceae	Cutibacterium	Cutibacterium	10	5	1.03586	0.670033
Firmicutes	Negativicutes	Selenomonadales	Veillonellaceae	Dialister	Dialister invisus	10	5	1.75331	0.265117
Firmicutes	Clostridia	Clostridiales	Eubacteriaceae	Eubacterium	Eubacterium nodatum	8.33333	5	0.552957	0.314432
Firmicutes	Bacilli	Bacillales		Gemella	Gemella parahaemolysans (G. haemolysans / taiwanensis)	8.33333	5	6.96922	2.97611
Proteobacteria	Epsilonproteobacteria	Campylobacterales	Helicobacteriaceae	Helicobacter	Helicobacter pylori	8.33333	5	8.79281	3.5753
Firmicutes	Clostridia	Clostridiales	Eubacteriaceae	Mogibacterium	Mogibacterium diversum / neglectum / pumilum / vescum	8.33333	5	1.47364	0.768461
Firmicutes	Bacilli	Bacillales	Paenibacillaceae	Paenibacillus	Paenibacillus woosongensis	8.33333	5	4.09633	2.88141
Bacteroidetes	Bacteroidia	Bacteroidales	Prevotellaceae	Prevotella	Prevotella jejuni (P. veroralis)	8.33333	5	13.3247	12.8194
Firmicutes	Clostridia	Clostridales	Ruminococcaceae	Ruminococcaceae	Ruminococcaceae [G-1] sp. (HMT-075)	8.33333	5	2.15383	0.474476
Firmicutes	Bacilli	Lactobacillales	Streptococcaceae	Streptococcus	Streptococcus mutansgroup (S. mutans / sobrinus / criceti / ratti / downei)	8.33333	5	1.16748	0.29578
Firmicutes	Negativicutes	Veillonellales	Veillonellaceae	Veillonella	Veillonella dispar / parvula	8.33333	5	4.06238	2.51018
Bacteroidetes	Bacteroidia	Bacteroidales	Bacteroidaceae	Bacteroides	Bacteroides caccae	8.33333	4	2.1955	1.561
Bacteroidetes	Bacteroidia	Bacteroidales	Porphyromonadaceae	Barnesiella	Barnesiella	8.33333	4	0.379652	0.324304
Actinobacteria	Actinobacteria	Bifidobacteriales	Bifidobacteriaceae	Bifidobacterium	Bifidobacterium adolescentis / faecale	8.33333	4	0.264004	0.213009
Actinobacteria	Actinobacteria	Bifidobacteriales	Bifidobacteriaceae	Bifidobacterium	Bifidobacterium longum	8.33333	4	2.26853	2.73
Actinobacteria	Actinobacteria	Corynebacteriales	Corynebacteriaceae	Corynebacterium	Corynebacterium afermentans	8.33333	4	39.0459	43.5953
Actinobacteria	Actinobacteria	Corynebacteriales	Corynebacteriaceae	Corynebacterium	Corynebacterium amycolatum (C. freyni / xerosis / hansenii)	8.33333	4	10.4357	9.065
Actinobacteria	Actinobacteria	Corynebacteriales	Corynebacteriaceae	Corynebacterium	Corynebacterium sundsvallense / thomssenii	8.33333	4	11.4285	9.325
Firmicutes	Clostridia	Clostridiales	Eubacteriaceae	Eubacterium	Eubacterium ramulus	8.33333	4	0.235	0.22
Firmicutes	Clostridia	Clostridiales	Eubacteriaceae	Eubacterium	Eubacterium rectale	6.66667	4	1.82609	0.842175
Firmicutes	Clostridia	Clostridiales	Peptostreptococcaceae	Filifactor	Filifactor alocis	6.66667	4	3.14162	1.25
Firmicutes	Clostridia	Clostridiales	Lachnospiraceae	Fusicatenibacter	Fusicatenibacter saccharivorans	6.66667	4	0.694074	0.313149
Proteobacteria	Gammaproteobacteria	Pasteurellales	Pasteurellaceae	Haemophilus	Haemophilus parainfluenzae	6.66667	4	13.4885	0.619834
Firmicutes	Clostridia	Lachnospirales	Lachnospiraceae	Lachnospiraceae	Lachnospiraceae [G-2] sp. (HMT-096)	6.66667	4	1.71968	0.839805
Firmicutes	Bacilli	Lactobacillales	Lactobacillaceae	Lactobacillus	Lactobacillus crispatus / gallinarum (L. amylovorus / kitasatonis / helveticus / ultunensis)	6.66667	4	3.1228	0.581846
Fusobacteria	Fusobacteria	Fusobacteriales	Leptotrichiaceae	Leptotrichia	Leptotrichia sp. (HMT-221)	6.66667	4	1.62213	0.33
Proteobacteria	Betaproteobacteria	Neisseriales	Neisseriaceae	Neisseria	Neisseria perflava (N. subflava / flavescens)	6.66667	4	8.72136	5.26826
Bacteroidetes	Bacteroidia	Bacteroidales	Porphyromonadaceaecteroidaceae	Parabacteroides	Parabacteroides distasonis	6.66667	4	0.261276	0.272552
Bacteroidetes	Bacteroidia	Bacteroidales	Prevotellaceae	Prevotella	Prevotella	6.66667	4	2.08443	1.66447
Bacteroidetes	Bacteroidia	Bacteroidales	Prevotellaceae	Prevotella	Prevotella copri	6.66667	4	3.6994	2.22
Proteobacteria	Gammaproteobacteria	Xanthomonadales	Xanthomonadaceae	Pseudoxanthomonas	Pseudoxanthomonas	6.66667	4	14.8584	9.03399
Proteobacteria	Betaproteobacteria	Burkholderiales	Comamonadaceae	Ramlibacter	Ramlibacter	6.66667	4	27.6845	4.85409
Actinobacteria	Actinobacteria	Actinomycetales	Micrococcaceae	Rothia	Rothia aeria	6.66667	4	3.66305	2.01611
Saccharibacteria				TM7	Saccharibacteria TM7(G-3) sp. (HMT-351)	6.66667	4	1.08837	0.252696
Proteobacteria	Alphaproteobacteria	Sphingomonadales	Sphingomonadaceae	Sphingomonas	Sphingomonas	6.66667	4	20.3573	21.1483
Firmicutes	Bacilli	Bacillales	Staphylococcaceae	Staphylococcus	Staphylococcus	6.66667	4	2.07659	1.11416
Firmicutes	Clostridia	Clostridiales	Lachnospiraceae	Stomatobaculum	Stomatobaculum sp. (HMT-097)	6.66667	4	0.286005	0.153118
Proteobacteria	Gammaproteobacteria	Pseudomonadales	Moraxellaceae	Acinetobacter	Acinetobacter tjernbergiae / parvus	6.66667	3	6.8665	1.64751
Verrucomicrobia	Verrucomicrobiae	Verrucomicrobiales	Akkermansiaceae	Akkermansia	Akkermansia muciniphila	6.66667	3	0.425966	0.487898
Bacteroidetes	Bacteroidetes	Bacteroidales	Prevotellaceae	Alloprevotella	Alloprevotella sp. (HMT-308)	6.66667	3	2.40128	0.796274
Bacteroidetes	Bacteroidia	Bacteroidales	Bacteroidaceae	Bacteroides	Bacteroides fragilis	6.66667	3	0.543333	0.24
Bacteroidetes	Bacteroidia	Bacteroidales	Bacteroidaceae	Bacteroides	Bacteroides salyersiae	6.66667	3	0.281363	0.254089
Bacteroidetes	Bacteroidia	Bacteroidales	Bacteroidaceae	Bacteroides	Bacteroides stercoris	6.66667	3	0.61	0.41
Bacteroidetes	Bacteroidia	Bacteroidales	Bacteroidaceae	Bacteroides	Bacteroides uniformis	6.66667	3	0.73	0.3
Firmicutes	Clostridia	Clostridiales	Lachnospiraceae	Blautia	Blautia faecis	6.66667	3	0.408123	0.35
Firmicutes	Clostridia	Clostridiales	Lachnospiraceae	Blautia	Blautia wexlerae	5	3	3.55436	1.68
Actinobacteria	Actinobacteria	Actinomycetales	Promicromonosporaceae	Brevibacterium	Brevibacterium luteolum (B. otitidis)	5	3	10.266	9.39156
Proteobacteria	Alphaproteobacteria	Caulobacterales	Caulobacteriaceae	Brevundimonas	Brevundimonas halotolerans	5	3	19.1609	13.3218
Proteobacteria	Epsilonbacteria	Campylobacterales	Campylobacteraceae	Campylobacter	Campylobacter concisus (C. mucosalis)	5	3	1.48854	0.66
Firmicutes	Clostridia	Clostridiales	Lachnospiraceae	Coprococcus	Coprococcus catus	5	3	0.163435	0.150306
Actinobacteria	Actinobacteria	Corynebacteriales	Corynebacteriaceae	Corynebacterium	Corynebacterium appendicis / genitalium	5	3	23.4369	32.7187
Actinobacteria	Actinobacteria	Corynebacteriales	Corynebacteriaceae	Corynebacterium	Corynebacterium minutissimum	5	3	4.18393	0.95
Proteobacteria	Gammaproteobacteria	Enterobacteriales	Enterobacteriales	Escherichia	Escherichia coli / albertii / Pseudescherichia vulneris / Shigella boydii / flexneri / sonnei	5	3	0.666871	0.300612
Firmicutes	Clostridia	Clostridiales	Eubacteriaceae	Eubacterium	Eubacterium eligens	5	3	0.96	0.4
Firmicutes	Clostridia	Clostridiales	Ruminococcaceae	Faecalibacterium	Faecalibacterium	5	3	0.883333	0.76
Firmicutes	Clostridia	Clostridiales		Fenollaria	Fenollaria massiliensis	5	3	14.2938	15.21
Firmicutes	Bacilli	Lactobacillales	Lactobacillaceae	Lactobacillus	Lactobacillus gasseri / paragasseri (L. johnsonii / taiwanensis)	5	3	3.96106	0.834929
Proteobacteria	Betaproteobacteria	Neisseriales	Neisseriaceae	Neisseria	Neisseria flavescens	5	3	2.43287	1.06881
Actinobacteria	Actinobacteria	Actinomycetales	Nocardioidaceae	Nocardioides	Nocardioides	5	3	12.1569	1.56
Proteobacteria	Betaproteobacteria	Burkholderiales	Alcaligenaceae	Oligella	Oligella urethralis	5	3	8.74017	5.54
Firmicutes	Tissierellia	Tissierelliales	Peptoniphilaceae	Parvimonas	Parvimonas micra	5	3	4.2308	2.33
Firmicutes	Clostridia	Clostridiales	Peptococcaceae	Peptococcus	Peptococcus sp. (HMT-167)	5	3	0.53666	0.565462
Bacteroidetes	Bacteroidetes	Bacteroidales	Porphyromonadaceae	Porphyromonas	Porphyromonas pasteri	5	3	2.76977	1.86281
Proteobacteria	Betaproteobacteria	Burkholderiales		Rhizobacter	Rhizobacter	5	3	8.18894	7.78234
Firmicutes	Clostridia	Clostridiales	Lachnospiraceae	Roseburia	Roseburia inulinivorans	5	3	1.01529	0.425867
Saccharibacteria				TM7	Saccharibacteria TM7(G-6) sp. (HMT-870)	5	3	1.1499	0.27
Proteobacteria	Gammaproteobacteria	Enterobacteriales	Yersiniaceae	Serratia	Serratia grimesii / proteamaculans / liquefaciens (S. kristensenii / woolbedingensis / fonticola / ruckeri)	5	3	26.186	12.796
Firmicutes	Clostridia	Clostridales	Lachnospiraceae	Shuttleworthia	Shuttleworthia satelles	5	3	0.288991	0.18756
Firmicutes	Bacilli	Bacillales	Staphylococcaceae	Staphylococcus	Staphylococcus argensis / pettenkoferi / pseudolugdunensis	5	3	34.4031	31.1725
Firmicutes	Bacilli	Bacillales	Staphylococcaceae	Staphylococcus	Staphylococcus aureus/argenteus (S. haemolyticus / schweitzeri / simiae)	5	3	21.0648	23.4823
Firmicutes	Bacilli	Bacillales	Staphylococcaceae	Staphylococcus	Staphylococcus capitis / caprae / epidermidis (S. saccharolyticus / cohnii / nepalensis)	5	3	39.0384	37.4478
Firmicutes	Clostridia	Clostridiales	Lachnospiraceae	Stomatobaculum	Stomatobaculum longum	5	3	0.499767	0.195576
Actinobacteria	Actinobacteria	Actinomycetales	Propionibacteriaceae	Acidipropionibacterium	Acidipropionibacterium acidifaciens	5	2	0.675369	0.675369
Proteobacteria	Gammaproteobacteria	Pseudomonadales	Moraxellaceae	Acinetobacter	Acinetobacter towneri	5	2	30.3227	30.3227
Actinobacteria	Actinobacteria	Actinomycetales	Actinomycetaceae	Actinomyces	Actinomyces meyeri	5	2	1.11839	1.11839
Firmicutes	Bacilli	Lactobacillales	Aerococcaceae	Aerococcus	Aerococcus urinaeequi / viridans	5	2	7.30841	7.30841
Proteobacteria	Gammaproteobactera	Pasteurellales	Pasteurellaceae	Aggregatibacter	Aggregatibacter segnis	5	2	1.59799	1.59799
Proteobacteria	Gammaproteobactera	Pasteurellales	Pasteurellaceae	Aggregatibacter	Aggregatibacter sp. (HMT-458)	5	2	1.9788	1.9788
Bacteroidetes	Bacteroidetes	Bacteroidales	Prevotellaceae	Alloprevotella	Alloprevotella rava	5	2	11.0737	11.0737
Actinobacteria	Actinobacteria	Bidobacteriales		Alloscardovia	Alloscardovia omnicolens	5	2	0.331389	0.331389
Firmicutes	Clostridia	Clostridiales		Anaerococcus	Anaerococcus hydrogenalis / rubeinfantis / vaginalis	3.33333	2	14.9696	14.9696
Actinobacteria	Coriobacteria	Coriobacteriales	Coriobacteriaceae	Atopobium	Atopobium rimae	3.33333	2	20.579	20.579
Firmicutes	Bacilli	Bacillales	Bacillaceae	Bacillus	Bacillus circulans	3.33333	2	10.2674	10.2674
Bacteroidetes	Bacteroidia	Bacteroidales	Bacteroidaceae	Bacteroides	Bacteroides cellulosilyticus	3.33333	2	0.59	0.59
Bacteroidetes	Bacteroidia	Bacteroidales	Bacteroidaceae	Bacteroides	Bacteroides dorei	3.33333	2	1.13	1.13
Bacteroidetes	Bacteroidia	Bacteroidales	Bacteroidaceae	Bacteroides	Bacteroides ovatus	3.33333	2	0.645	0.645
Bacteroidetes	Bacteroidia	Bacteroidales	Bacteroidaceae	Bacteroides	Bacteroides plebeius	3.33333	2	0.86	0.86
Bacteroidetes	Bacteroidia	Bacteroidales	Bacteroidaceae	Bacteroides	Bacteroides vulgatus	3.33333	2	1.925	1.925
Bacteroidetes	Bacteroidia	Bacteroidales	Bacteroidaceae	Bacteroides	Bacteroides xylanisolvens	3.33333	2	2.505	2.505
Proteobacteria		Desulfovibrionales	Desulfovibrionaceae	Bilophila	Bilophila wadsworthia	3.33333	2	0.24	0.24
Firmicutes	Clostridia	Clostridiales	Lachnospiraceae	Blautia	Blautia caecimuris	3.33333	2	1.51294	1.51294
Proteobacteria	Alphaproteobacteria	Rhizobiales	Bradyrhizobiaceae	Bradyrhizobium	Bradyrhizobium	3.33333	2	5.095	5.095
Firmicutes	Erysipelotrichia	Erysipelotrichales	Erysipelotrichidae	Bulleidia	Bulleidia extructa	3.33333	2	0.384853	0.359706
Proteobacteria	Betaproteobacteria	Burkolderiales	Burkholderiaceae	Burkholderia	Burkholderia cepacia complex (B. anthina / arboria / lata / cenocepacia / cepacia / lata / territorii / vietnamiensis)	3.33333	2	16.4127	16.4127
Proteobacteria	Gammaproteobacteria	Cellvibrionales	Cellvibrionaceae	Cellvibrio	Cellvibrio	3.33333	2	0.705774	0.705774
Firmicutes	Clostridia	Clostridiales	Clostridiaceae	Clostridium	Clostridium celatum / disporicum / saudiense	3.33333	2	0.403009	0.403009
Firmicutes	Clostridia	Clostridales	Lachnospiraceae	Coprococcus	Coprococcus comes	3.33333	2	0.36	0.36
Firmicutes	Clostridia	Clostridales	Lachnospiraceae	Coprococcus	Coprococcus eutactus	3.33333	2	0.44	0.44
Actinobacteria	Coriobacteria	Coriobacteriales	Coriobacteriaceae	Coriobacteriaceae	Coriobacteriaceae sp. S9 PR-11	3.33333	2	1.065	1.065
Actinobacteria	Actinobacteria	Corynebacteriales	Corynebacteriacae	Corynebacterium	Corynebacterium	3.33333	2	47.0632	47.0632
Actinobacteria	Actinobacteria	Corynebacteriales	Corynebacteriacae	Corynebacterium	Corynebacterium argentoratense (C. ulcerans / psueodtuberculosis)	3.33333	2	8.19941	8.19941
Actinobacteria	Actinobacteria	Corynebacteriales	Corynebacteriacae	Corynebacterium	Corynebacterium glaucum	3.33333	2	4.46518	4.46518
Actinobacteria	Actinobacteria	Corynebacteriales	Corynebacteriacae	Corynebacterium	Corynebacterium jeikeium	3.33333	2	5.47222	5.47222
Actinobacteria	Actinobacteria	Corynebacteriales	Corynebacteriacae	Corynebacterium	Corynebacterium massiliense	3.33333	2	5.00919	5.00919
Actinobacteria	Actinobacteria	Corynebacteriales	Corynebacteriacae	Corynebacterium	Corynebacterium propinquum / pseudodiphtheriticum	3.33333	2	11.04	11.04
Actinobacteria	Actinobacteria	Actinomycetales	Dermabacteraceae	Dermabacter	Dermabacter vaginalis (D. hominis)	3.33333	2	58.7813	58.7813
Firmicutes	Negativicutes	Selenomonadales	Veillonellaceae	Dialister	Dialister pneumosintes	3.33333	2	0.337414	0.337414
Firmicutes	Clostridia	Clostridiales	Lachnospiraceae	Dorea	Dorea formicigenerans	3.33333	2	0.335	0.335
Firmicutes	Clostridia	Clostridiales	Lachnospiraceae	Dorea	Dorea longicatena	3.33333	2	0.450064	0.450064
Fusobacteria	Fusobacteria	Fusobacteriales	Fusobacteriaceae	Fusobacterium	Fusobacterium hwasookii / nucleatum / canifelinum	3.33333	2	2.46237	3.34793
Actinobacteria	Actinobacteria	Bifidobacteriales	Bifidobacteriaceae	Gardnerella	Gardnerella vaginalis	3.33333	2	7.90964	0.227845
Bacteroidetes	Flavobacteria	Flavobacteriales	Flavobacteriaceae	Gelidibacter	Gelidibacter	3.33333	2	27.1653	27.1653
Firmicutes	Clostridia	Clostridiales	Ruminococcaceae	Gemmiger	Gemmiger formicilis	3.33333	2	0.37	0.37
Proteobacteria	Alphaproteobacteria	Rhododbacterales	Rhodobacteraceae	Haematobacter	Haematobacter massiliensis / missouriensis	3.33333	2	6.22571	6.22571
Proteobacteria	Gammaproteobacteria	Pasteurellales	Pasteurellaceae	Haemophilus	Haemophilus sputorum	3.33333	2	1.5604	1.5604
Proteobacteria	Gammaproteobacteria	Enterobacteriales	Hafniaceae	Hafnia	Hafnia alvei / paralvei	3.33333	2	0.27	0.27
Actinobacteria	Actinobacteria	Actinomycetales	Frankiaceae	Jatrophihabitans	Jatrophihabitans	3.33333	2	19.4762	19.4762
Firmicutes	Clostridia		Lachnospiraceae	Kineothrix	Kineothrix	3.33333	2	0.289938	0.289938
Proteobacteria	Gammaproteobactera	Enterobacteriales	Enterobacteriales	Klebsiella	Klebsiella pneumoniae complex	3.33333	2	35.0433	18.6
Firmicutes	Clostridia	Lachnospirales	Lachnospiraceae	Lachnospiraceae	Lachnospiraceae [G-3] sp. (HMT-100)	3.33333	2	0.785868	0.474511
Firmicutes	Bacilli	Lactobacillales	Lactobacillaceae	Lactobacillus	Lactobacillus fermentum	3.33333	2	5.31854	5.76126
Firmicutes	Bacilli	Bacillales	Bacillaceae	Lactobacillus	Lactobacillus iners	3.33333	2	8.1	8.1
Firmicutes	Bacilli	Bacillales	Bacillaceae	Lactobacillus	Lactobacillus reuteri / vaginalis	3.33333	2	0.446917	0.446917
Firmicutes	Bacilli	Lactobacillales	Streptococcaceae	Lactococcus	Lactococcus chungangensis / laudensis	3.33333	2	8.34578	8.34578
Firmicutes	Bacilli	Lactobacillales	Streptococcaceae	Lactococcus	Lactococcus lactis	3.33333	2	3.64992	3.64992
Firmicutes	Negativicutes	Selenomonadales	Veillonellaceae	Megasphaera	Megasphaera sp. (HMT-123)	3.33333	2	1.69824	1.69824
Firmicutes	Clostridia	Clostridiales	Lachnospiraceae	Mobilitalea	Mobilitalea	3.33333	2	0.235	0.235
Bacteroidetes	Bacteroidetes	Bacteroidales	Odoribacteraceae	Odoribacter	Odoribacter splanchnicus	3.33333	2	0.405	0.405
Firmicutes	Clostridia	Clostridiales	Lachnospiraceae	Oribacterium	Oribacterium sp. (HMT-078)	3.33333	2	0.207868	0.207868
Firmicutes	Clostridia	Clostridiales	Peptococcaceae	Peptococcus	Peptococcus sp. (HMT-168)	3.33333	2	4.38321	4.38321
Firmicutes	Clostridia	Clostridiales	Peptostreptococcaceae	Peptostreptococcaceae	Peptostreptococcaceae(XI)(G-4) sp. (HMT-369)	3.33333	2	0.311605	0.311605
Firmicutes	Clostridia	Clostridiales	Veillonellaceae	Phascolarctobacterium	Phascolarctobacterium faecium	3.33333	2	0.247197	0.247197
Proteobacteria	Alphaproteobacteria	Caulobacterales	Caulobacteriaceae	Phenylobacterium	Phenylobacterium haematophilum (P. conjunctum / henricii / rhizophaerae)	3.33333	2	10.66	10.66
Bacteroidetes	Bacteroidetes	Bacteroidales	Porphyromonadaceae	Porphyromonas	Porphyromonas pasteri	3.33333	2	18.705	18.705
Bacteroidetes	Bacteroidetes	Bacteroidales	Prevotellaceae	Prevotella	Prevotella histicola	3.33333	2	0.660849	0.660849
Bacteroidetes	Bacteroidetes	Bacteroidales	Prevotellaceae	Prevotella	Prevotella nanceiensis	3.33333	2	32.6135	32.6135
Bacteroidetes	Bacteroidetes	Bacteroidales	Prevotellaceae	Prevotella	Prevotella sp. (HMT-306)	3.33333	2	0.440457	0.440457
Actinobacteria	Actinobacteria	Actinomycetales	Pseudonocardiaceae	Pseudonocardia	Pseudonocardia	3.33333	2	48.4049	48.4049
Firmicutes	Clostridia	Clostridiales	Lachnospiraceae	Roseburia	Roseburia faecis	3.33333	2	0.34	0.34
Firmicutes	Clostridia	Clostridiales	Ruminococcaceae	Ruminococcus	Ruminococcus bromii	3.33333	2	0.31	0.31
Firmicutes	Clostridia	Clostridiales	Ruminococcaceae	Ruminococcus	Ruminococcus lactaris	3.33333	2	0.34	0.34
Firmicutes	Clostridia	Clostridiales	Ruminococcaceae	Ruminococcus	Ruminococcus torques	3.33333	2	0.395	0.395
Saccharibacteria				TM7	Saccharibacteria TM7 (G-5) sp. (HMT-356)	3.33333	2	0.200713	0.200713
Firmicutes	Clostridia	Clostridiales	Acidaminococcaceae	Selenomonas	Selenomonas sp. (HMT-136) / (HMT-149)	3.33333	2	7.08423	7.08423
Actinobacteria	Actinobacteria	Coriobacteriales	Coriobacteriaceae	Slackia	Slackia exigua	3.33333	2	0.163554	0.163554
Bacteroidetes	Sphigobacteria	Sphingobacteriales	Sphingobacteriaceae	Sphingobacterium	Sphingobacterium	3.33333	2	6.07274	6.07274
Firmicutes	Bacilli	Bacillales	Staphylococcaceae	Staphylococcus	Staphylococcus auricularis	3.33333	2	13.3728	13.3728
Firmicutes	Bacilli	Bacillales	Staphylococcaceae	Staphylococcus	Staphylococcus lugdunensis (S. hominis / haemolyticus / petrasii / captitis / caprae / epidermidis / pasteuri)	3.33333	2	9.41032	9.41032
Firmicutes	Clostridia	Clostridiales	Lachnospiraceae	Stomatobaculum	Stomatobaculum sp. (HMT-097)	3.33333	2	0.904208	0.904208
Firmicutes	Bacilli	Lactobacillales	Streptococcaceae	Streptococcus	Streptococcus sp. (HMT-074)	3.33333	2	6.60913	6.60913
Firmicutes	Bacilli	Lactobacillales	Streptococcaceae	Streptomyces	Streptomyces sp.	3.33333	2	3.09696	3.09696
Actinobacteria	Actinobacteria	Actinomycetales	Cellulomonadaceae	Tropheryma	Tropheryma whipplei	3.33333	2	3.49616	3.49616
Firmicutes	Negativicutes	Veillonellales	Veillonellaceae	Veillonella	Veillonella denticariosi	3.33333	2	0.85	0.85
Firmicutes	Negativicutes	Veillonellales	Veillonellaceae	Veillonella	Veillonella sp. (HMT-917)	3.33333	2	3.70683	3.70683
Bacteroidetes	Bacteroidetes	Flavobacteriales	weeksellaceae	Weeksella	Weeksella virosa	3.33333	2	5.04109	5.04109
Proteobacteria	Betaproteobacteria	Burkholderiales	Comamonadaceae	Xenophilus	Xenophilus	3.33333	2	3.57184	3.57184
Firmicutes	Bacilli	Bacillales	Bacillaceae	Bacillus	Bacillus cerus group	3.33333	1	18.665	18.665
Firmicutes	Clostridia	Clostridiales	Eubacteriaceae	Eubacterium	Eubacterium saphenum	3.33333	1	0.16	0.16
Proteobacteria	Gammaproteobacteria	Pasteurellales	Pasteurellaceae	Haemophilus	Haemophilus sp. (HMT-908) (H. quentini)	3.33333	1	0.191015	0.191015
Firmicutes	Bacilli	Bacillales	Bacillaceae	Lactobacillus	Lactobacillus acidophilus / Lactobacillus kitasatonis (L. crispatus/gallinarum/ultunensis)	3.33333	1	1.70116	1.70116
Bacteroidetes	Bacteroidetes	Bacteroidales	Porphyromonadaceae	Porphyromonas	Porphyromonas uenonis	3.33333	1	0.576993	0.576993
