# Supplementary material for: Investigating the human jejunal microbiota
Source: Sci Rep. 2022 Jan 31;12:1682. doi: 10.1038/s41598-022-05723-9 (PMC8803847; doi:10.1038/s41598-022-05723-9)
Supplement: Supplementary file 3 — Supplementary Table S3. [file 41598_2022_5723_MOESM3_ESM.xlsx]

## Sheet: Comparison
Sample	Culture number	16S number	Detected both methods	Only detected by culture	CFU/ml bacteria	16S PCR	Percent valid reads
1prox	0	7			<160	35.14	4.9
1dist	0	4			<160	37.36	1.7
2prox	0	12			<160	34.97	16.4
2dist	0	5			<160	38.03	3
3prox	0	8			<160	37.25	9.9
3dist	4	2		Haemophilus parainfluenzae, Neisseria elongata, Streptococcus salivarius/vestibularis	160 - <1.600	35.98	2
4prox	0	2			<160	34.66	3.3
4dist	0	4			<160	34.18	3.1
5prox	0	9			<160	34.95	6.7
5dist	0	6			<160	32.91	3.9
6prox	1	8	1		160 - <1.600	35.69	32.5
6dist	0	21			<160	32.91	56.4
7prox	0	73			<160	31.06	81.6
7dist	0	35			<160	32.13	48.2
8prox	0	5			<160	36.1	6
8dist	0	9			<160	34.97	5.2
9prox	1	48	1		160 - <1.600	30.01	50
9dist	0	5			<160	34.14	3.5
10prox	1	18	1		160 - <1.600	32.5	53.1
10dist	0	7			<160	34.27	6.6
11prox	0	7			<160	33.83	7.6
11dis	0	2			<160	33.92	1.5
12prox	1	20		Brachybacterium sp., Dietzia timorensis, Ponticoccus gilvus	160 - <1.600	31.27	26.6
12dis	3	4	1		160 - <1.600	33.89	5.4
13prox	1	18			1.600 - <8.000	32.12	28.2
13dist	1	39			> 1.6 x 104	30.37	74.1
14prox	0	6			<160	33.78	10
14dist	0	6			<160	35.42	5.8
15prox	0	57			<160	32.27	75.2
15dist	0	7			<160	34.76	6.8
16prox	0	20			<160	34.88	9.9
16dist	0	12			<160	33.35	32.6
17prox	0	11			<160	36.05	11.3
17dist	0	21			<160	33.2	49.9
18prox	0	3			<160	35.5	5.3
18dist	0	11			<160	34.03	35.6
19prox	2	10		Staphylocossus aureus, Streptococcus gallolyticus subsp. pasteurianus	160 - <1.600	35.1	9.6
19dist	0	21			<160	32.3	56.7
20prox	4	10	2	Haemophilus parainfluenzae Rothia mucilaginosa,	160 - <1.600	36.54	23.2
20dist	0	6			<160	34.26	7.2
21prox	0	3			<160	33.75	9.3
21dist	0	10			<160	35.22	13.3
22prox	0	6			<160	34.13	9.9
22dist	0	1			<160	38.91	1.2
23prox	3	39	3		160 - <1.600	28.61	82.4
23dist	5	34	3	Neisseria flavenscens/subflavia Staphylococcus aureus,	> 1.6 x 104	27.12	96.8
24prox	1	11	1		160 - <1.600	34.02	21.1
24dist	0	4			<160	33.05	9.8
25prox	4	15	4		1.600 - <8.000	32.66	43.9
25dist	0	4			<160	38.03	6.5
26prox	0	11			<160	33.11	38.2
26dist	0	12			<160	34.89	6.2
27prox	1	6		Actinomyces odontolyticus	160 - <1.600	40.71	4
27dist	0	1			<160	36.05	0.5
28prox	0	5			<160	35.42	5.6
28dist	2	14	1	Lactobacillus salivarius	160 - <1.600	33.92	53.3
29prox	0	9			<160	34.78	12
29dist	0	3			<160	35.32	2.3
30prox	0	5			<160	34.51	7.7
30dist	0	4			<160	34.67	6.5
31prox	3	51	3		1.600 - <8.000	30.22	91.3
31dist	0	13			<160	32.3	21.9
32prox	0	2			<160	34.59	4.3
32dist	0	3			<160	35.83	0.8
33prox	1	4	1		160 - <1.600	34.51	10.4
33dist	0	3			<160	36.85	2.2
34prox	0	5			<160	35.78	12.3
34dist	0	3			<160	36.95	6.6
35prox	1	20	1		160 - <1.600	31.42	73
35dist	0	4			<160	38.94	4.8
36prox	6	1		Actinomyces odontolyticus Neisseria subflava, Rothia mucilaginosa, Streptococcus salivarius/vestibularis, Streptococcus mitis/oralis/peroris/pseudopneumoniae,	> 1.6 x 104	37.14	1.8
36dist	4	3		Actinomyces odontolyticus, Heamophilus parainfluenzae Staphylococcus salivarius/vestibularis, Streptococcus mitis/oralis/peroris/pseudopneumoniae,	160 - <1.600	37.86	6.1
37prox	1	9	1		160 - <1.600	32.43	9.5
37dist	2	9	2		160 - <1.600	34.48	6.2
38prox	1	6	1		160 - <1.600	35.83	11.6
38dist	1	9		Staphylococcus hominis	160 - <1.600	32.96	14.6
39prox	0	22			<160	33.74	51.2
39dist	0	2			<160	34.63	4.5
40prox	0	2			<160	35	1.2
40dist	2	3		Candida albicans Staphylococus warneri,	160 - <1.600	33.16	3
41prox	0	3			<160	35.33	4.9
41dist	3	4	1	Corynebacterium aurimucosum Staphylococcus aureus,	160 - <1.600	36.41	7.4
42prox	0	1			<160	36.61	2.1
42dist	0	2			<160	36.43	0.5
43prox	0	1			<160	36.48	0.7
43dist	0	3			<160	36.41	5
44prox	4	4	3	Rothia dentocariosa	0,8 – 1,6 x 104	34.15	24.5
44dist	6	11	3	Rothia dentocariosa, Streptococcus parasanguinis, Streptococcus sobrinus	0,8 – 1,6 x 104	33.68	59.4
45prox	1	6	1		160 - <1.600	31.95	41.9
45dist	0	14			<160	35.98	15
46prox	1	6	1		160 - <1.600	34.11	47.9
46dist	0	2			<160	35.55	1.3
47prox	0	3			<160	34.73	7
47dist	0	5			<160	35.41	33.6
48prox	8	11	1	Actinomyces odontolyticus, Aggregatibacter segnis, Haemophilus haemolyticus, Micrococcus luteus, Rothia mucilaginosa, Streptococcus parasanguinis, Veillonella parvula	160 - <1.600	35.65	24.4
48dist	0	3			<160	34.45	9
49prox	7	50	7		160 - <1.600	31.79	97.4
49dist	5	37	3	Haemophilus parainfluenzae Micrococcus luteus,	160 - <1.600	26.93	74
50prox	0	7			<160	34.96	22
50dist	0	6			<160	34.46	19.5
51prox	0	3			<160	35.15	1.8
51dist	0	14			<160	34.55	29.8
52prox	0	5			<160	34.91	10.2
52dist	0	2			<160	33.42	7.2
53prox	3	27	2	Micrococcus luteus	160 - <1.600	31.76	82.6
53dist	5	10	4	Enterococcus faecium	0,8 – 1,6 x 104	28.29	37.8
54prox	0	5			<160	35.9	13.8
54dist	0	3			<160	34.99	4.2
55prox	5	2		Gemella sanguinis, Haemophilus parainfluenzae, Streptococcus parasanguinis, Streptococcus mitis/oralis/peroris/pseudopneumoniae, Streptococcus salivarius/vestibularis	160 - <1.600	29.99	11.4
55dist	1	29	1		160 - <1.600	34.7	92.1
56prox	1	3		Micrococcus luteus	160 - <1.600	33.55	10.2
56dist	0	6			<160	35.85	11.8
57prox	0	4			<160	36.21	10
57dist	1	3	1		160 - <1.600	36.95	5.1
58prox	0	5			<160	34.82	9.8
58dist	2	3		Corynebacterium tuberculostaticum Propionibacterium avidum	160 - <1.600	36.57	4.6
59prox	0	3			<160	32.96	8.9
59dist	1	6		Streptococcus mitis/oralis/peroris/pseudopneumoniae	160 - <1.600	35.29	11.7
60prox	1	11	1		160 - <1.600	34.85	17.8
60 dist	0	6			<160	34.32	16.1
							9.9
						72 prøver <34,2	0.5
							97.4
							21.1892
Negktr 1A jan						34.73	100
Pos Negktr A jan						31.61	100
Negktr1 B						35.34	100
Negktr2 B						36.08	100
Pos Negktr1 B						32.65	100
Pos Negktr2 B						33.68	100
