# Supplementary material for: Investigating the human jejunal microbiota
Source: Sci Rep. 2022 Jan 31;12:1682. doi: 10.1038/s41598-022-05723-9 (PMC8803847; doi:10.1038/s41598-022-05723-9)
Supplement: Supplementary file 4 — Supplementary Table S4. [file 41598_2022_5723_MOESM4_ESM.xlsx]

## Sheet: Median reads
Name	No Samples	Average reads %	Median reads %
Legionella pneumophila* (positive control)	10	32.07	32.05
Cutibacterium acnes / Propionibacterium acnes	20	25.755	23.3
Aquabacterium citratiphilum	6	18.3667	19.45
Ralstonia pickettii	20	11.635	10.45
Cyanobacterium uncultured	7	8.45714	7.6
Phenylobacterium koreense	6	4.76667	4.95
Staphylococcus capitis / caprae / epidermidis	20	5.97	3.8
Microcella putealis	2	2.95	2.95
Campylobacter ureolyticus	2	2.85	2.85
Aquabacterium	17	2.88235	2.5
Sphingopyxis panaciterrae	3	2.36667	2.5
Sphingomonas alpina / echinoides	4	1.925	2.4
Peptoniphilus gorbachii / Peptoniphilus sp.	2	2.35	2.35
Corynebacterium sp.	4	2.025	2.3
Hydrotalea flava	17	3.07647	2.3
Tuber borchii	6	4.71667	2.25
Brevundimonas diminuta / intermedia / naejangsanensis / olei	2	2.05	2.05
Phenylobacterium	4	3	2.05
Anaerococcus sp. (HMT-290)	6	2.8	2
Paenibacillus fonticola	14	2.67857	1.95
Micrococcus luteus	2	1.9	1.9
Cutibacterium granulosum	2	1.75	1.75
Cutibacterium avidum / Propionibacterium avidum / Pseudopropionibacterium propionicum	4	1.75	1.5
Methylobacterium brachiatum / fujisawaense / longum / mesophilicum / oryzae / phyllosphaerae / phyllostachyos / tardum	3	1.23333	1.5
Staphylococcus hominis	4	1.25	1.5
Micrococcus aloeverae / luteus	4	1.675	1.45
Acinetobacter johnsonii	4	1.675	1.45
Micrococcus endophyticus / luteus / yunnanensis	3	2.3	1.4
Anaerococcus octavius	3	1.9	1.3
Hymenobacter	2	1.3	1.3
Rothia mucilaginosa	3	1.5	1.3
Aquabacterium parvum	2	1.25	1.25
Kocuria arsenatis / rhizophila	2	1.2	1.2
Mesorhizobium	3	1.33333	1.2
Pelomonas aquatica	6	1.56667	1.2
Acinetobacter calcoaceticus / pittii	2	1.1	1.1
Acinetobacter lwoffii / Prolinoborus fasciculus	2	1.1	1.1
Acinetobacter oryzae	2	1.1	1.1
Brevundimonas olei	3	1.46667	1.1
Corynebacterium fournierii / mucifaciens / ureicelerivorans	4	1	1.1
Aquabacterium commune	2	1.05	1.05
Pedobacter	2	1	1
Meiothermus silvanus	9	2.27778	0.9
Anaerococcus	2	0.9	0.9
Lawsonella clevelandensis	4	0.85	0.85
Streptococcus infantis / mitis / oralis / oralis subsp. tigurinus clade 070 / pneumoniae / timonensis	6	1.43333	0.85
Moraxella catarrhalis / nonliquefaciens	5	2.68	0.8
Prevotella buccalis	3	1	0.7
Corynebacterium tuberculostearicum	10	0.79	0.65
Dermacoccus abyssi / barathri / profundi	2	0.65	0.65
Brevundimonas diminuta	2	0.6	0.6
Corynebacterium	2	0.6	0.6
Sphingopyxis alaskensis / bauzanensis / chilensis / fribergensis	2	0.6	0.6
Corynebacterium gottingense / hadale / imitans	2	0.55	0.55
Neisseriaceae [G-1] [G-1] bacterium HMT 174	2	0.5	0.5
Tepidimonas fonticaldi	2	0.45	0.45
Vibrio	2	0.45	0.45
Bradyrhizobium canariense / lupini / macuxiense / Nitrobacter vulgaris	3	1.06667	0.4
Microcella alkaliphila	2	0.35	0.35
Alcaligenes faecalis	3	0.4	0.3
Luteimonas	3	0.5	0.2
Massilia timonae	2	0.2	0.2
Moraxella osloensis	5	0.44	0.2
Propionibacterium namnetense	3	0.1	0.1
Ralstonia	3	0.0666667	0.1
Acidovorax temperans	1
Acinetobacter	1
Acinetobacter baumannii	1
Acinetobacter soli	1
Actinomyces odontolyticus	1
Actinomyces sp. (HMT-448)	1
Aeromicrobium ginsengisoli	1
Afipia broomeae / Bradyrhizobium elkanii / embrapense / erythrophlei / ferriligni / icense / jicamae / lablabi / mercantei / namibiense / pachyrhizi / paxllaeri / retamae / ripae / tropiciagri / valentinum / viridifuturi	1
Agreia pratensis / Salinibacterium xinjiangense	1
Alloprevotella tannerae	1
Altererythrobacter rigui / troitsensis	1
Median	1
Anaerostipes hadrus	1
Angustibacter	1
Anoxybacillus flavithermus	1
Aquabacterium parvum / Imtechium assamiensis / Leptothrix sp. (HMT-266)
Asticcacaulis biprosthecium / excentricus / Caulobacter subvibrioides / Sphingomonas kyeonggiensis / leidyi	1
Bacillus	1
Bacillus halodurans / okuhidensis	1
Bergeyella sp. (HMT-422) / Cloacibacterium normanense	1
Blastococcus aggregatus	1
Brucella abortus / canis / ceti / melitensis / microti / papionis / pinnipedialis / suis / Ochrobactrum anthropi / cytisi / grignonense / haematophilum / lupini / pecoris / thiophenivorans / tritici	1
Carnobacterium divergens	1
Cellvibrio ostraviensis	1
Chryseobacterium hominis	1
Chryseomicrobium palamuruense	1
Corticibacterium populi / Mesorhizobium olivaresii	1
Corynebacterium atypicum	1
Corynebacterium fastidiosum	1
Corynebacterium glutamicum	1
Corynebacterium mastitidis	1
Corynebacterium mucifaciens	1
Corynebacterium pilbarense	1
Corynebacterium suicordis	1
Cupriavidus metallidurans	1
Cutibacterium / Red	1
Delftia acidovorans	1
Dialister propionicifaciens	1
Dietzia cercidiphylli / natronolimnaea / psychralcaliphila	1
Dolosigranulum pigrum	1
Enterobacter hormaechei	1
Finegoldia magna	1
Flavobacterium psychrolimnae	1
Friedmanniella capsulata	1
Fusobacterium massiliense	1
Fusobacterium nucleatum	1
Glutamicibacter arilaitensis / mysorens	1
Granulicatella elegans	1
Haemophilus parainfluenzae	1
Janthinobacterium agaricidamnosum	1
Klenkia terrae	1
Kocuria palustris	1
Lactobacillus sakei	1
Lysobacter	1
Macrococcus canis / caseolyticus / equipercicus	1
Massilia	1
Microbacterium foliorum / hydrocarbonoxydans / luteolum / phyllosphaerae / saperdae	1
Microbacterium murale	1
Microbacterium sediminis	1
Microlunatus soli	1
Modestobacter	1
Neisseria flava / macacae / mucosa / sicca	1
Nocardioides cavernae	1
Oxalicibacterium	1
Paracoccus aestuarii / beibuensis / hibisci / marinus / pueri	1
Paracoccus laeviglucosivorans / yeei	1
Paraprevotella	1
Parviterribacter multiflagellatus	1
Pedobacter cryoconitis / duraquae	1
Pedobacter quisquiliarum	1
Pedobacter ruber	1
Pelomonas	1
Peptoniphilus harei / hareii	1
Peptoniphilus massiliensis (Candidatus)	1
Porphyromonas somerae	1
Prevotella sp. (HMT-306)	1
Prevotella timonensis	1
Pseudomonas argentinensis / flavescens / fulva / parafulva / punonensis / putida / straminea	1
Pseudomonas benzenivorans / glareae / laurentiana / putida	1
Pseudomonas canadensis / fluorescens	1
Pseudomonas fluorescens	1
Pseudomonas indoloxydans / oleovorans	1
Pseudomonas stutzeri	1
Pseudomonas veronii	1
Pseudoxanthobacter	1
Pseudoxanthomonas jiangsuensis	1
Psychrobacter sanguinis	1
Ruminiclostridium hungatei	1
Salinibacterium xinjiangense	1
soil bacterium	1
Sphingobium herbicidovorans / mellinum	1
Sphingomonas kyeonggiensis / leidyi	1
Sphingomonas mucosissima	1
Staphylococcus haemolyticus	1
Staphylococcus warneri	1
Stenotrophomonas maltophilia	1
Streptococcus parasanguinis	1
Streptococcus salivarius / vestibularis	1
Streptococcus sp. (HMT-074)	1
Tetracoccus cechii	1
Tuber	1
Variovorax gossypii / guangxiensis	1
Variovorax paradoxus	1
Veillonella dispar / parvula	1
Virgibacillus	1
Zoogloea caeni	1

## Sheet: Frequency
Name	Number of samples	Average reads %	Median reads %
Cutibacterium acnes / Propionibacterium acnes	20	25.755	23.3
Ralstonia pickettii	20	11.635	10.45
Staphylococcus capitis / caprae / epidermidis	20	5.97	3.8
Aquabacterium	17	2.88235	2.5
Hydrotalea flava	17	3.07647	2.3
Paenibacillus fonticola	14	2.67857	1.95
Corynebacterium tuberculostearicum	10	0.79	0.65
Legionella pneumophila* (positive control)	10	32.07	32.05
Meiothermus silvanus	9	2.27778	0.9
Cyanobacterium uncultured	7	8.45714	7.6
Anaerococcus sp. (HMT-290)	6	2.8	2
Aquabacterium citratiphilum	6	18.3667	19.45
Pelomonas aquatica	6	1.56667	1.2
Phenylobacterium koreense	6	4.76667	4.95
Streptococcus infantis / mitis / oralis / oralis subsp. tigurinus clade 070 / pneumoniae / timonensis	6	1.43333	0.85
Tuber borchii	6	4.71667	2.25
Moraxella catarrhalis / nonliquefaciens	5	2.68	0.8
Moraxella osloensis	5	0.44	0.2
Acinetobacter johnsonii	4	1.675	1.45
Corynebacterium fournierii / mucifaciens / ureicelerivorans	4	1	1.1
Corynebacterium sp.	4	2.025	2.3
Cutibacterium avidum / Propionibacterium avidum / Pseudopropionibacterium propionicum	4	1.75	1.5
Lawsonella clevelandensis	4	0.85	0.85
Micrococcus aloeverae / luteus	4	1.675	1.45
Phenylobacterium	4	3	2.05
Sphingomonas alpina / echinoides	4	1.925	2.4
Staphylococcus hominis	4	1.25	1.5
Alcaligenes faecalis	3	0.4	0.3
Anaerococcus octavius	3	1.9	1.3
Bradyrhizobium canariense / lupini / macuxiense / Nitrobacter vulgaris	3	1.06667	0.4
Brevundimonas olei	3	1.46667	1.1
Luteimonas	3	0.5	0.2
Mesorhizobium	3	1.33333	1.2
Methylobacterium brachiatum / fujisawaense / longum / mesophilicum / oryzae / phyllosphaerae / phyllostachyos / tardum	3	1.23333	1.5
Micrococcus endophyticus / luteus / yunnanensis	3	2.3	1.4
Prevotella buccalis	3	1	0.7
Propionibacterium namnetense	3	0.1	0.1
Ralstonia	3	0.0666667	0.1
Rothia mucilaginosa	3	1.5	1.3
Sphingopyxis panaciterrae	3	2.36667	2.5
Acinetobacter calcoaceticus / pittii	2	1.1	1.1
Acinetobacter lwoffii / Prolinoborus fasciculus	2	1.1	1.1
Acinetobacter oryzae	2	1.1	1.1
Anaerococcus	2	0.9	0.9
Aquabacterium commune	2	1.05	1.05
Aquabacterium parvum	2	1.25	1.25
Brevundimonas diminuta	2	0.6	0.6
Brevundimonas diminuta / intermedia / naejangsanensis / olei	2	2.05	2.05
Campylobacter ureolyticus	2	2.85	2.85
Corynebacterium	2	0.6	0.6
Corynebacterium gottingense / hadale / imitans	2	0.55	0.55
Cutibacterium granulosum	2	1.75	1.75
Dermacoccus abyssi / barathri / profundi	2	0.65	0.65
Hymenobacter	2	1.3	1.3
Kocuria arsenatis / rhizophila	2	1.2	1.2
Massilia timonae	2	0.2	0.2
Microcella alkaliphila	2	0.35	0.35
Microcella putealis	2	2.95	2.95
Micrococcus luteus	2	1.9	1.9
Neisseriaceae [G-1] [G-1] bacterium HMT 174	2	0.5	0.5
Pedobacter	2	1	1
Peptoniphilus gorbachii	2	2.35	2.35
Sphingopyxis alaskensis / bauzanensis / chilensis / fribergensis	2	0.6	0.6
Tepidimonas fonticaldi	2	0.45	0.45
Vibrio	2	0.45	0.45
Acidovorax temperans	1
Acinetobacter	1
Acinetobacter baumannii	1
Acinetobacter soli	1
Actinomyces odontolyticus	1
Actinomyces sp. (HMT-448)	1
Aeromicrobium ginsengisoli	1
Afipia broomeae / Bradyrhizobium elkanii / embrapense / erythrophlei / ferriligni / icense / jicamae / lablabi / mercantei / namibiense / pachyrhizi / paxllaeri / retamae / ripae / tropiciagri / valentinum / viridifuturi	1
Agreia pratensis / Salinibacterium xinjiangense	1
Alloprevotella tannerae	1
Altererythrobacter rigui / troitsensis	1
Anaerococcus uncultured sp.	1
Anaerostipes hadrus	1
Angustibacter	1
Anoxybacillus flavithermus	1
Asticcacaulis biprosthecium / excentricus / Caulobacter subvibrioides / Sphingomonas kyeonggiensis / leidyi	1
Bacillus	1
Bacillus halodurans / okuhidensis	1
Bergeyella sp. (HMT-422) / Cloacibacterium normanense	1
Blastococcus aggregatus	1
Brucella abortus / canis / ceti / melitensis / microti / papionis / pinnipedialis / suis / Ochrobactrum anthropi / cytisi / grignonense / haematophilum / lupini / pecoris / thiophenivorans / tritici	1
Carnobacterium divergens	1
Cellvibrio ostraviensis	1
Chryseobacterium hominis	1
Chryseomicrobium palamuruense	1
Corticibacterium populi / Mesorhizobium olivaresii	1
Corynebacterium atypicum	1
Corynebacterium fastidiosum	1
Corynebacterium glutamicum	1
Corynebacterium mastitidis	1
Corynebacterium mucifaciens	1
Corynebacterium pilbarense	1
Corynebacterium suicordis	1
Cupriavidus metallidurans	1
Cutibacterium / Red	1
Delftia acidovorans	1
Dialister propionicifaciens	1
Dietzia cercidiphylli / natronolimnaea / psychralcaliphila	1
Dolosigranulum pigrum	1
Enterobacter hormaechei	1
Finegoldia magna	1
Flavobacterium psychrolimnae	1
Friedmanniella capsulata	1
Fusobacterium massiliense	1
Fusobacterium nucleatum	1
Glutamicibacter arilaitensis / mysorens	1
Granulicatella elegans	1
Haemophilus parainfluenzae	1
Janthinobacterium agaricidamnosum	1
Klenkia terrae	1
Kocuria palustris	1
Lactobacillus sakei	1
Lysobacter	1
Macrococcus canis / caseolyticus / equipercicus	1
Massilia	1
Microbacterium foliorum / hydrocarbonoxydans / luteolum / phyllosphaerae / saperdae	1
Microbacterium murale	1
Microbacterium sediminis	1
Microlunatus soli	1
Modestobacter	1
Neisseria flava / macacae / mucosa / sicca	1
Nocardioides cavernae	1
Oxalicibacterium	1
Paracoccus aestuarii / beibuensis / hibisci / marinus / pueri	1
Paracoccus laeviglucosivorans / yeei	1
Paraprevotella	1
Parviterribacter multiflagellatus	1
Pedobacter cryoconitis / duraquae	1
Pedobacter quisquiliarum	1
Pedobacter ruber	1
Pelomonas	1
Peptoniphilus harei / hareii	1
Peptoniphilus massiliensis (Candidatus)	1
Porphyromonas somerae	1
Prevotella sp. (HMT-306)	1
Prevotella timonensis	1
Pseudomonas argentinensis / flavescens / fulva / parafulva / punonensis / putida / straminea	1
Pseudomonas benzenivorans / glareae / laurentiana / putida	1
Pseudomonas canadensis / fluorescens	1
Pseudomonas fluorescens	1
Pseudomonas indoloxydans / oleovorans	1
Pseudomonas stutzeri	1
Pseudomonas veronii	1
Pseudoxanthobacter	1
Pseudoxanthomonas jiangsuensis	1
Psychrobacter sanguinis	1
Ruminiclostridium hungatei	1
Salinibacterium xinjiangense	1
soil bacterium	1
Sphingobium herbicidovorans / mellinum	1
Sphingomonas kyeonggiensis / leidyi	1
Sphingomonas mucosissima	1
Staphylococcus haemolyticus	1
Staphylococcus warneri	1
Stenotrophomonas maltophilia	1
Streptococcus parasanguinis	1
Streptococcus salivarius / vestibularis	1
Streptococcus sp. (HMT-074)	1
Tetracoccus cechii	1
Tuber	1
Variovorax gossypii / guangxiensis	1
Variovorax paradoxus	1
Veillonella dispar / parvula	1
Virgibacillus	1
Zoogloea caeni	1
Aquabacterium parvum / Imtechium assamiensis / Leptothrix sp. (HMT-266)

## Sheet: Alphabetical
Identification	No Samples	Average reads %	Median reads %
Acidovorax temperans	1
Acinetobacter	1
Acinetobacter baumannii	1
Acinetobacter calcoaceticus / Acinetobacter pittii	2	1.1	1.1
Acinetobacter johnsonii	4	1.675	1.45
Acinetobacter lwoffii / Prolinoborus fasciculus	2	1.1	1.1
Acinetobacter oryzae	2	1.1	1.1
Acinetobacter soli	1
Actinomyces odontolyticus	1
Actinomyces sp. (HMT-448)	1
Aeromicrobium ginsengisoli	1
Afipia broomeae / Bradyrhizobium elkanii / Bradyrhizobium embrapense / Bradyrhizobium erythrophlei / Bradyrhizobium ferriligni / Bradyrhizobium icense / Bradyrhizobium jicamae / Bradyrhizobium lablabi / Bradyrhizobium mercantei / Bradyrhizobium namibiense / Bradyrhizobium pachyrhizi / Bradyrhizobium paxllaeri / Bradyrhizobium retamae / Bradyrhizobium ripae / Bradyrhizobium tropiciagri / Bradyrhiz…	1
Agreia pratensis / Salinibacterium xinjiangense	1
Alcaligenes faecalis	3	0.4	0.3
Alloprevotella tannerae	1
Altererythrobacter rigui / Altererythrobacter troitsensis	1
Anaerococcus	2	0.9	0.9
Anaerococcus octavius	3	1.9	1.3
Anaerococcus sp. (HMT-290)	6	2.8	2
Anaerococcus uncultured sp.	1
Anaerostipes hadrus	1
Angustibacter	1
Anoxybacillus flavithermus	1
Aquabacterium	17	2.88235	2.5
Aquabacterium citratiphilum	6	18.3667	19.45
Aquabacterium commune	2	1.05	1.05
Aquabacterium parvum	2	1.25	1.25
Aquabacterium parvum / Imtechium assamiensis / Leptothrix sp. (HMT-266)
Asticcacaulis biprosthecium / Asticcacaulis excentricus / Caulobacter subvibrioides / Sphingomonas kyeonggiensis / Sphingomonas leidyi	1
Bacillus	1
Bacillus halodurans / Bacillus okuhidensis	1
Bergeyella sp. (HMT-422) / Cloacibacterium normanense	1
Blastococcus aggregatus	1
Bradyrhizobium canariense / Bradyrhizobium lupini / Bradyrhizobium macuxiense / Nitrobacter vulgaris	3	1.06667	0.4
Brevundimonas diminuta	2	0.6	0.6
Brevundimonas diminuta / Brevundimonas intermedia / Brevundimonas naejangsanensis / Brevundimonas olei	2	2.05	2.05
Brevundimonas olei	3	1.46667	1.1
Brucella abortus / Brucella canis / Brucella ceti / Brucella melitensis / Brucella microti / Brucella papionis / Brucella pinnipedialis / Brucella suis / Ochrobactrum anthropi / Ochrobactrum cytisi / Ochrobactrum grignonense / Ochrobactrum haematophilum / Ochrobactrum lupini / Ochrobactrum pecoris / Ochrobactrum thiophenivorans / Ochrobactrum tritici	1
Campylobacter ureolyticus	2	2.85	2.85
Carnobacterium divergens	1
Cellvibrio ostraviensis	1
Chryseobacterium hominis	1
Chryseomicrobium palamuruense	1
Corticibacterium populi / Mesorhizobium olivaresii	1
Corynebacterium	2	0.6	0.6
Corynebacterium atypicum	1
Corynebacterium fastidiosum	1
Corynebacterium fournierii / Corynebacterium mucifaciens / Corynebacterium sp. / Corynebacterium ureicelerivorans	4	1	1.1
Corynebacterium glutamicum	1
Corynebacterium gottingense / Corynebacterium hadale / Corynebacterium imitans	2	0.55	0.55
Corynebacterium mastitidis	1
Corynebacterium mucifaciens	1
Corynebacterium pilbarense	1
Corynebacterium sp.	4	2.025	2.3
Corynebacterium suicordis	1
Corynebacterium tuberculostearicum	10	0.79	0.65
Cupriavidus metallidurans	1
Cutibacterium / Red	1
Cutibacterium acnes / Propionibacterium acnes	20	25.755	23.3
Cutibacterium avidum / Propionibacterium avidum / Pseudopropionibacterium propionicum	4	1.75	1.5
Cutibacterium granulosum	2	1.75	1.75
Cyanobacterium uncultured	7	8.45714	7.6
Delftia acidovorans	1
Dermacoccus abyssi / Dermacoccus barathri / Dermacoccus profundi	2	0.65	0.65
Dialister propionicifaciens	1
Dietzia cercidiphylli / Dietzia natronolimnaea / Dietzia psychralcaliphila	1
Dolosigranulum pigrum	1
Enterobacter hormaechei	1
Finegoldia magna	1
Flavobacterium psychrolimnae	1
Friedmanniella capsulata	1
Fusobacterium massiliense	1
Fusobacterium nucleatum	1
Glutamicibacter arilaitensis / Glutamicibacter mysorens	1
Granulicatella elegans	1
Haemophilus parainfluenzae	1
Hydrotalea flava	17	3.07647	2.3
Hymenobacter	2	1.3	1.3
Janthinobacterium agaricidamnosum	1
Klenkia terrae	1
Kocuria arsenatis / Kocuria rhizophila	2	1.2	1.2
Kocuria palustris	1
Lactobacillus sakei	1
Lawsonella clevelandensis	4	0.85	0.85
Legionella pneumophila* (positive control)	10	32.07	32.05
Luteimonas	3	0.5	0.2
Lysobacter	1
Macrococcus canis / Macrococcus caseolyticus / Macrococcus equipercicus	1
Massilia	1
Massilia timonae	2	0.2	0.2
Meiothermus silvanus	9	2.27778	0.9
Mesorhizobium	3	1.33333	1.2
Methylobacterium brachiatum / Methylobacterium fujisawaense / Methylobacterium longum / Methylobacterium mesophilicum / Methylobacterium oryzae / Methylobacterium phyllosphaerae / Methylobacterium phyllostachyos / Methylobacterium tardum	3	1.23333	1.5
Microbacterium foliorum / Microbacterium hydrocarbonoxydans / Microbacterium luteolum / Microbacterium phyllosphaerae / Microbacterium saperdae	1
Microbacterium murale	1
Microbacterium sediminis	1
Microcella alkaliphila	2	0.35	0.35
Microcella putealis	2	2.95	2.95
Micrococcus aloeverae / Micrococcus luteus	4	1.675	1.45
Micrococcus endophyticus / Micrococcus luteus / Micrococcus yunnanensis	3	2.3	1.4
Micrococcus luteus	2	1.9	1.9
Microlunatus soli	1
Modestobacter	1
Moraxella catarrhalis / Moraxella nonliquefaciens	5	2.68	0.8
Moraxella osloensis	5	0.44	0.2
Neisseria flava / Neisseria macacae / Neisseria mucosa / Neisseria sicca	1
Neisseriaceae [G-1] [G-1] bacterium HMT 174	2	0.5	0.5
Nocardioides cavernae	1
Oxalicibacterium	1
Paenibacillus fonticola	14	2.67857	1.95
Paracoccus aestuarii / Paracoccus beibuensis / Paracoccus hibisci / Paracoccus marinus / Paracoccus pueri	1
Paracoccus laeviglucosivorans / Paracoccus yeei	1
Paraprevotella	1
Parviterribacter multiflagellatus	1
Pedobacter	2	1	1
Pedobacter cryoconitis / Pedobacter duraquae	1
Pedobacter quisquiliarum	1
Pedobacter ruber	1
Pelomonas	1
Pelomonas aquatica	6	1.56667	1.2
Peptoniphilus gorbachii / Peptoniphilus sp.	2	2.35	2.35
Peptoniphilus harei / Peptoniphilus hareii	1
Peptoniphilus massiliensis (Candidatus)	1
Phenylobacterium	4	3	2.05
Phenylobacterium koreense	6	4.76667	4.95
Porphyromonas somerae	1
Prevotella buccalis	3	1	0.7
Prevotella sp. (HMT-306)	1
Prevotella timonensis	1
Propionibacterium namnetense	3	0.1	0.1
Pseudomonas argentinensis / Pseudomonas flavescens / Pseudomonas fulva / Pseudomonas parafulva / Pseudomonas punonensis / Pseudomonas putida / Pseudomonas straminea	1
Pseudomonas benzenivorans / Pseudomonas glareae / Pseudomonas laurentiana / Pseudomonas putida	1
Pseudomonas canadensis / Pseudomonas fluorescens	1
Pseudomonas fluorescens	1
Pseudomonas indoloxydans / Pseudomonas oleovorans	1
Pseudomonas stutzeri	1
Pseudomonas veronii	1
Pseudoxanthobacter	1
Pseudoxanthomonas jiangsuensis	1
Psychrobacter sanguinis	1
Ralstonia	3	0.0666667	0.1
Ralstonia pickettii	20	11.635	10.45
Rothia mucilaginosa	3	1.5	1.3
Ruminiclostridium hungatei	1
Salinibacterium xinjiangense	1
soil bacterium	1
Sphingobium herbicidovorans / Sphingobium mellinum	1
Sphingomonas alpina / Sphingomonas echinoides	4	1.925	2.4
Sphingomonas kyeonggiensis / Sphingomonas leidyi	1
Sphingomonas mucosissima	1
Sphingopyxis alaskensis / Sphingopyxis bauzanensis / Sphingopyxis chilensis / Sphingopyxis fribergensis	2	0.6	0.6
Sphingopyxis panaciterrae	3	2.36667	2.5
Staphylococcus capitis / Staphylococcus caprae / Staphylococcus epidermidis	20	5.97	3.8
Staphylococcus haemolyticus	1
Staphylococcus hominis	4	1.25	1.5
Staphylococcus warneri	1
Stenotrophomonas maltophilia	1
Streptococcus infantis / Streptococcus mitis / Streptococcus oralis / Streptococcus oralis subsp. tigurinus clade 070 / Streptococcus pneumoniae / Streptococcus sp. / Streptococcus timonensis	6	1.43333	0.85
Streptococcus parasanguinis	1
Streptococcus salivarius / Streptococcus vestibularis	1
Streptococcus sp. (HMT-074)	1
Tepidimonas fonticaldi	2	0.45	0.45
Tetracoccus cechii	1
Tuber	1
Tuber borchii	6	4.71667	2.25
Variovorax gossypii / Variovorax guangxiensis	1
Variovorax paradoxus	1
Veillonella dispar / Veillonella parvula	1
Vibrio	2	0.45	0.45
Virgibacillus	1
Zoogloea caeni	1
