# Supplementary material for: Investigating the human jejunal microbiota
Source: Sci Rep. 2022 Jan 31;12:1682. doi: 10.1038/s41598-022-05723-9 (PMC8803847; doi:10.1038/s41598-022-05723-9)
Supplement: Supplementary file 5 — Supplementary Table S5. [file 41598_2022_5723_MOESM5_ESM.xlsx]

## Sheet: Ark1
Species	1i N	1j Ø	2i - N	2j	3i	3j	4i	4j Ø	5i N	5j Ø	6i N	6j Ø	7i 7 N	7j 7Ø	8i N	8j Ø	9i N	9j Ø	10i N	10j Ø	11i N	11j Ø	12i N	12j Ø	13i N	13j Ø	14i N	14j Ø	15i N	15j Ø	16i N	16j Ø	17i N	17j Ø	18i N	18j Ø	19i N	19j Ø	20i N	20j Ø	21i N	21j Ø	22i N	22j Ø	23i N	23j Ø	24i N	24j Ø	25i N
Microbacterium sp.			1978							5403			574													626	622			129														1990
Tepidimonas										785		691								543										316			194					1383				1065
Melaminivora alkalimesophila					696																													2044					1149
Brachybacterium conglemeratumfaecium / gingsenigsoli / sacelli / muris / zhongshanense / massiliense / saurashtrense										1530																						846			1035			5127				2257						1162
Sphingomonas asaccharolytica / insulae / kyungheensis							944						300										2653															5146
Rhodopseudomonas pentothenatexigens/thermotolerans																		246		870																							1515
Exiguobacterium himgiriensis / aurantiacum / mexicanum / aestuarii / arabatum / aquaticum)														98										210												2106
Massilia aerilata / consociata (M. arvi)																		234
Arthrobacter / Pseudarthrobacter		427					2464		1086
Caulobacter flavus / segnis / vibrioides																						2634
Cellvibrio ostraviensis
Devosia honganensis (D. limi / psychrophila)																											1366								945
Paraburkholderia insulsa / Pseudomonas azotoformans / lactis / paralactis / synxantha																																176
Paracoccus acridae / aerius / augustae / contaminans / speluncae													129																						309
Pseudomonas vranovensis (P. alkylphenolica / asplenii / fuscovaginae)												2651																							858
Intrasporangiaceae sp. Janibacter / Knoellia / Phycicoccus)																																753
Massilia brevitalea / aurea / jejunensis / niabensis / timonae																																			506
Massilia niabensis / suwonensis / oculi / violaceinigra																					616		1545
Rubritepida flocculans																																								2321	642								353
Sphingomonas dokdonensis / jeddahensis (S. insulae / kyungheensis / mucosissma / alpina / aquatilis / echinoides / melonis / asaccharolytica)																	1202									492
Sphingomonas insulae / Sphingomonas kyungheensis				4076																												2133
Sporosarcina luteola/pasteurii															262															302
Sporosarcina pasteurii (S. luteola / ureilytica)																																	770		909
Stenotrophomonas rhizophila
Actinobacillus																																1874
Aeromicrobium ponti (A. ginsengisoli)																												1043										59
Brevundimonas staleyi (B. bullata / bacteroides / halotolerans)																																516
Cupriavidus gilardii (C. metallidurans)					654
Facklamia
Jeotgalicoccus aerolatus / halophilus / nanhaiensis																																246
Kitasatospora cinereorecta / Prauserella marina / Streptomyces albovinaceus / alboviridis / aridus / cyaneus / flavogriseus / fulvissimus / globisporus / hundungensis / lunaelactis / noboritoensis / olivaceus / pratensis / sindenensis
Kribbella flavida / Kribbella italica/endophytica (K. amoyensis/alba/pittospori/swartbergensis)																									81
Massilia varians																					983			386
Methylobacterium																																59
Methylobacterium adhaesivum / radiotolerans																																805				1207
Methylobacterium jeotgali																																328
Microcella putealis / alkaliphila
Nakamurella flavida					1500																				83
Nocardioides sediminis / terrigena
Noviherbaspirillum canariense (Paraherbaspirillium soli)								695																																						273
Olsenella sp. (HMT-807)
Pseudoalteromonas arctica													389
Pseudoxanthomonas kaohsiungensis																	669
Ralstonia pickettii																																														4376
Roseomonas aerofrigidensis / genomospecies 5
Sphingobium hydrophobicum / xenophagum															2683
Sphingomonas aerolata / aurantiaca / faeni / olei / panaciterrae																	1183
Sphingomonas carotinifaciens (S. faucium / naasensis / pokkalii / azotifigens / kyenggiensis / leidyi / pituitosa / truperi)
Sphingomonas panni (S. hankookensis)					1409		924
Thermus scotoductus (T. amyloliquefaciens)
Vibrio anguillarum
Absconditabacteria (SR1) [G-1] sp. HMT 345																																									2593
Achromobacter anxifer / dolens
Acidovorax ebreus / nitroreducens / polyhydroxybutyrativorans
Acidovorax facilis / defluvii
Acinetobacter radioresistens
Acinetobacter variabilis
Actinobacillus / Frederiksenia																																981
Actinomyces																																152
Actinomyces dentalis
Actinomyces hongkongensis / pacaensis Actinomyces sp. (HMT-178)																					1254
Actinomyces massiliensis
Actinomyces radicidentis (A. haliotis)													180
Actinomyces turicensis																									62
Actinotalea fermentans / Cellulomonas bogoriensis / solisilvae / iriomotense / sediminis
Afipia felis / Pseudomonas carboxydohydrogena (Bradyrhizobium sp.)
Aggregatibacter aphrophilus / paraphrophilus
Aggregatibacter sp. (HMT-513)																																																2784
Agrobacterium / Lactobacillus / Lactococcus / Leuconostoc
Agrobacterium tumefaciens / fabrum (A. salinitolerans / pongamie / pusense / kunmingense)
Agrococcus jenensis (A. citreus / baldi / carbonis / lahaulensis)
Agromyces
Algoriphagus																									175
Algoriphagus marisflavi
Alistipes onderdonkii																		114
Alloiococcus otitis															1477
Alloprevotella sp. (HMT-473)																																339
Alloscardovia
Altererythrobacter / Porphyrobacter																																			465
Anaerococcus nagyae
Anaerococcus obesiensis (A. vaginalis)		529
Anaerococcus senegalensis																																314
Anaerococcus sp. (HMT-294) (A. prevotii / tetradius)																																810
Anaerocolumna																		124
Anaeroglobus geminatus																									244
Anaerotaenia torta																							2220
Aquihabitans
Atopobium sp. (HMT-416)
Bacillus coagulans																																				1100
Bacillus cohnii / catenulatus
Bacillus endozanthoxylicus (B. oryzisoli)																		209
Bacillus galliciensis																									58
Bacillus halosaccharovorans (B. herbersteinensis / niabensis / crassostreae / endolithicus / litoralis / waihaiensis)																																326
Bacillus hisashii/thermoamylovorans																																769
Bacillus korlensis / koreensis (B. beringensis)
Bacillus thermoamylovorans
Bacteroides / Kineothrix																		622
Bacteroides faecis																		116
Bacteroides galacturonicus														190
Bacteroides graminisolvens
Bacteroides koreensis / kribbi / ovatus																																														153
Bacteroides massiliensis														150
Bacteroides thetaiotaomicron																		148
Bacteroidetes (G-3) sp. HMT-503
Beijerinckia
Bergeyella sp. (HMT-206)																																1650
Bifidobacterium dentium
Bifidobacterium thermophilum / thermacidophilum (B. apri)																																										1148
Blastococcus endophyticus
Blastococcus litoris (B. colisei / jejuensis)
Blastococcus saxobsidens / xanthinilyticus (B. atacamensis / capsensis / dictyosporus / daqingensis / tzadiensis)																																			116
Bradyrhizobium sp.
Brevibacillus
Brevibacterium celere / epidermidis / iodinum / sanguinis / sediminis / siliguriense																																			360
Brevibacterium linens
Brevibacterium paucivorans
Brevibacterium sandarakinum / auranticum (B. antiguum / ammoniilyticum / marinum)
Brevibacterium senegalense
Brevundimonas alba
Brevundimonas kwangchunensis (B. lenta / basaltis)
Brevundimonas mediterranea																										131
Brevundimonas vesicularis																																																	844
Buttiauxella izardii / warmboldiae / Lelliottia nimipressuralis								1008
Butyrivibrio / Pseudobutyrivibrio														152
Cardiobacterium valvarum
Catonella sp. (HMT-451)
Caulobacter profundus
Chryseobacterium							1414
Chryseobacterium anthropi (C. haifense)																																772
Clostridiales sp. (9400853)
Clostridium nexile																		187
Clostridium symbiosum														73
Colibacter massiliensis
Comamonas sediminis / sediminilitoris (C. acridae / niistensis / aerius / denitrificans / simplex / speluncae / tibetensis)																																															1400
Conchiformibius																																276
Corynebacterium bovis
Corynebacterium coyleae (C. pilbarense / jeddahense)																													788
Corynebacterium doosanense
Corynebacterium freneyi / xerosis (C. hansenii / amycolatum / sphenisci)										2744
Corynebacterium glucuronolyticum (C. pyruviciproducens)																														479
Corynebacterium glyciniphilum								1569
Corynebacterium jeddahense										1978
Corynebacterium matruchotii
Corynebacterium minutissimum / singulare																																								1522
Corynebacterium simulans / striatum
Corynebacterium stationis																																														227
Cutibacterium / Pseudopropionibacterium													535
Cutibacterium sp. (HMT-193)																4133
Dankookia rubra																																																774
Defluviimonas																																921
Deinococcus																																			60
Deinococcus reticulitermitis																																			3678
Delftia / Diaphorobacter																																															72
Delftia lacustris / tsuruhatensis (D. rhizosphaerae)																																					88
Dermabacter jinjuensis
Devosia																							916
Devosia yakushimensis (D. chinhatensis / glacialis / mishustinii / submarina / enhydra)																								1186
Dialister																								554
Dialister micraerophilus																																								3157
Dietzia cinnamea / papillomatosis																1626
Dietzia kunjamensis / maris (D. shimae)
Dietzia papillomatosis																																1042
Dietzia timorensis IKKE SLETTE DYRKET! Tatt med om det var en hvis funnet ved dyrkning																																			1253
Eggerthia catenaformis																														138
Environmental bacterium sp.
Erysipelotrichaceae (G-1) sp. (HMT-905)																315
Erythrobacter citreus / flavus / pelagi																								1740
Falsirhodobacter deserti (F. halotolerans)																								1034
Ferribacterium limneticum																																										2257
Flavobacterium
Fretibacterium sp. (HMT-362) (HMT-358 / HMT-360)
Friedmanniella okinawensis / sagamiharensis / spumicola																																								2191
Fusicatenibacter														107
Galbitalea soli / Salinibacterium / Homoserinimonas / Frigoribacterium																																475
Gelidibacter algens
Gemella bergeri (G. massiliensis)																																									2095
Gemmiger																		681
Haematobacter																									127
Haemophilus
Haemophilus haemolyticus																				333
Haemophilus pittmaniae
Herbiconiux / Agreia sp.																1229
Homoserinimonas aerilata (H. australicus / soli / amurskyense)							496
Humibacter / Leifsonia				1425
Hydrogenophaga
Hymenobacter algoricola
Hymenobacter elongatus (H. aquaticus / chitinivorans)																																								3104
Jiangella sp.
Johnsonella sp. (HMT-166)													567
Kingella
Klenkia
Kribbella hippodromi / jejuensis / karoonensis / podocarpi / shirazensis / solani / soli							1415
Kytococcus sedentarius																											2425
Labedella gwakjiensis / Yonghaparkia alkaliphila / Amnibacterium endophyticum
Lachnoanaerobaculum
Lachnoanaerobaculum saburreum																									85
Lachnospiraceae [G-7] sp. (oral taxon 163)																																													63
Lactobacillus algidus
Lactobacillus amylovorus / ultunensis (L. kitasatonis / crispatus / gallinarum / acidophilus / helveticus)
Lactobacillus curvatus/graminis (L. sakei/fuchuensis)																		330
Lactobacillus salivarius
Leptotrichia sp. (HMT-215)														806
Leptotrichia sp. (HMT-498)
Leucobacter aridicollis (L. denitrificans / komagatae / albus)
Leuconostoc lactis																																													88
Leuconostoc mesenteroides / suionicum
Limnohabitans planktonicus																																																736
Lysinibacillus fusiformis / mangiferihumi / sphaericus / varians
Mannheimia																																1080
Marinomonas
Marisediminicola antarctica (Compostimonas suwonensis)																																248
Massilia agri
Massilia dura/lutea (M. albidiflava / umbonata)
Massilia neuiana (M. agri / aerilata / consociata)										155
Melaminivora
Mesorhizobium cantuariense / ciceri / loti / qingshengii																																815
Methylobacterium aquaticum / currus / tarhaniae (M. indicum / platani / frigidaeris)							693
Methylocystis
Methylocystis echinoides / hirsuta / parvus																				1047
Methylorubrum extorquens																							334
Methylotenera
Microcella
Microlunatus aurantiacus
Mitsuokella sp. (HMT-521)
Mobilicoccus caccae																																			22570
Modestobacter marinus (M. caceresii / excelsi / lacusdianchii / muralis / versicolor / roseus)
Mollicutes [G-1]
Moraxella atlantae
Mycetocola zhadangensis (Microbacterium aurum / hatanonis)																																														469
Mycobacterium confluentis (M. peregrinum / aquaticum / barrassiae / grossiae / madagascariense / moriokaense)																																258
Mycolicibacterium
Mycoplasma faucium
Nakamurella																																383
Neisseria elongata
Nesterenkonia lacusekhoensis (N. cremea)
Nibribacter koreensis
Nitrobacter																																812
Nocardioides aquiterrae
Nocardioides kribbensis																																			692
Nocardioides oleivorans (N. ganghwensis)
Novosphingobium
Novosphingobium mathurense / naphthalenivorans / panipatense / pentaromativorans / resinovorum																							580
Olsenella sp. (HMT-809)
Olsenella uli
Oribacterium sp. (HMT-102)
Ornithinibacillus californiensis																																754
Ornithinibacter aureus							769
Paeniglutamicibacter psychrophenolicus / sulfureus
Pantoea agglomerans										893
Pantoea anthophila / dispersa / eucrina (P. deleyi / wallisii / anantis)
Paracoccus
Paracoccus carotinifaciens / hibiscisoli (P. haeundaensis / laeviglucosivorans / yeei)
Paracoccus sediminis																																295
Parasutterella excrementihominis																		345
Parvimonas
Patulibacter minatonensis																																	1008
Pediococcus pentosaceus (P. stilesii / acidilactici)
Peptoniphilus coxii																																									3285
Peptoniphilus duerdenii																																318
Peptostreptococcaceae [XI][G-2] sp. (HMT 091) Clone: CK047
Phenylobacterium aquaticum
Photobacterium aquimaris / carnosum / iliopiscarium / kishitanii / leiognathi / phosphoreum																																													51
Phycicoccus jejuensis (Knoellia subterranea)
Phytobacter diazotrophicus / bitternis (P. ursingii / diazotropicus)
Pigmentiphaga litoralis
Planifilum																																212
Porphyromonas endodontalis
Porphyromonas sp. (HMT-278)					1257
Prevotella intermedia
Prevotella nigrescens																																					534
Prevotella oulorum																																					527
Prevotella pallens
Prevotella salivae																																					5152
Prevotella sp. (HMT-314)																																					95
Prevotella sp. (HMT-942)											312
Prevotella timonensis
Prosthecobacter
Pseudomonas aeruginosa / guezennei
Pseudomonas brassicacearum (P. fredriksbergensis)
Pseudomonas caspiana (P. amygdali / asturiensis / syringae / versuta / cannabina / cerasi / congleans)
Pseudomonas helleri/kuykendallii (P. baetica/migulae/umsongensis/laurylsulfativorans/putidae)
Pseudomonas koreensis (P. argentinensis / fluorescens / fulva / kribbensis / parafulva / reinekei / straminea)
Pseudomonas pseudoalcaligenes
Pseudonocardia profundimaris																												193
Pseudonocardia sediminis / indoloxydans / oleovorans																																				1152
Pseudopropionibacterium																									136
Pseudopropionibacterium sp. (HMT-194)
Pseudoxanthomonas japonensis (P. mexicana)																																																1689
Pseudoxanthomonas mexicana (P. japonensis)						1255
Psychrobacter cryohalolentis / glacincola																																3878
Rhizobium altiplani / cauense / favelukesii / tibeticum																995
Rhodococcus cerastii / cercidiphylli / fascians / kyotonensis / sovatensis
Rhodococcus degradans / erythropolis / qingshengii																																267
Rhodoferax																			80
Romboutsia ilealis / timonensis
Roseateles
Roseomonas
Roseomonas gilardii / mucosa													251
Roseomonas nepalensis
Roseomonas suffusca (R. hibiscisoli / rubra / cervicalis / deserti)																																							290
Rubellimicrobium																			1372
Rubrivivax	310
Ruminococcus																		168
Ruminococcus gnavus																		143
Ruminococcus obeum																		200
Saccharibacteria TM7(G-1) sp. (HMT-347)
Sanguibacter antarcticus (S. marinus / Oerskovia jenensis / paurometabola)					2004
Scardovia wiggsiae
Selenomonas artemidis												830
Selenomonas sputigena
Sphingobacterium ginsenosidimutans
Sphingobacterium siyangense (S. caeni / detergens / multivorum / changzhouense)																																			594
Sphingobium cloacae / wenxiniae (S. amiense)
Sphingomonas canadensis / faucium					2458
Sphingomonas desiccabilis / molluscorum (S. canadensis / colocasiae / faucium / hankookensis / cucumeris)																													952
Sphingomonas fonticola
Sphingomonas glacialis / psychrolutea								773
Sphingomonas hankookensis
Sphingomonas koreensis
Sphingomonas soli
Sphingomonas swuensis																																			542
Sporosarcina siberiensis											386
Sporosarcina soli							572
Staphylococcus cohnii/nepalensis (S. caeli / capitis / capprae / epidermidis)							4579
Staphylococcus equorum
Staphylococcus kloosii
Staphylococcus pasteuri		1432
Staphylococcus saccharolyticus (S. capitis / caprae / epidermidis / cohnii / haemolyticus)																																							3670
Staphylococcus saprophyticus / edaphicus (S. arlettae / caeli / pseudoxylosis / xylosus / brasiliensis / gallinarum)																							1417
Staphylococcus xylosus/brasiliensis (caeli/gallinarum/pseudoxylosus/edaphicus/saprophyticus/arlettae/caprae)					692
Stenotrophomonas chelatiphaga
Stenotrophomonas humi
Stenotrophomonas terrae (S. humi)																							2223
Stomatobaculum sp. (HMT-373)
Streptococcus														125
Streptococcus agalactiae																																529
Streptococcus minor																																421
Streptomyces panacagri (S. bohaiensis / lonarensis)
Sulfuricurvum
Sutterella wadsworthensis														58
Tardiphaga robiniae																1749
Telluria mixta
Tepidicella
Tepidimonas fonticaldi
TM7(G-1) sp. (oral taxon 352)																																													52
TM7(G-6) sp. (oral taxon 870)																																													74
Treponema socranskii
Trichococcus
Turneriella parva
Varibaculum
Variovorax soli																																169
Veillonella
Vibrio
Williamsia marianensis (W. faeni / limnetica)
Xanthobacter
Yimella radicis (Y. lutea)																																			311
Zhizhongheella																																62
Enterocloster lavalensis
Peptidiphaga sp. (HMT-183)
Sporosarcina ureilytica
Variovorax paradoxus
[truncated: 76 more columns]
